# Supplementary material for: The late‐annotated small ORF LSO1 is a target gene of the iron regulon of Saccharomyces cerevisiae
Source: Microbiologyopen. 2015 Oct 8;4(6):941–51. doi: 10.1002/mbo3.303 (PMC4694146; doi:10.1002/mbo3.303)
Supplement: Supplementary file 1 — Table S1. Complete microarray data for RNA of 178 yeast genes with transcript levels affected at least twofold in BPS. [file MBO3-4-0941-s001.xlsx]

## Sheet: irondata.txt
Probe	microarray1_systematic_merge_column	Description	Chromosome	Chromosome Location	PubMed	Gene Ontology	Pathway	t-statistic	p-value	fold-change
1775147_at	S. cerevisiae YJR005C-A GEN=APL1 DB_XREF=GI:33438824 SEG=NC_001142:-448391,448672 DEF=Identified by homology to Ashbya gossypii NOTE=Yjr005c-ap; go_component: cellular_component unknown [goid GO:0008372] [evidence ND]; go_function: molecular_function unknown [goid GO:0005554] [evidence ND]; go_process: biological_process unknown [goid GO:0000004] [evidence ND]	YJR005C-A	10	-448751	12844361, 17101987	GO:0003674: molecular_function, GO:0005575: cellular_component, GO:0008150: biological_process		-24.1298	1.75e-05	-220.432
1771344_at	S. cerevisiae YDR534C GEN=FIT1 DB_XREF=GI:6320743 SEG=NC_001136:-1503301,1504887 DEF=Mannoprotein that is incorporated into the cell wall via a glycosylphosphatidylinositol (GPI) anchor, involved in the retention of siderophore-iron in the cell wall NOTE=Fit1p; go_component: cell wall (sensu Fungi) [goid GO:0009277] [evidence IDA] [pmid 10383953]; go_function: molecular_function unknown [goid GO:…	FIT1	4	-1504891	9613572, 10383953, 11112771, 11673473, 12196168, 12583915, 12756250, 12845604, 14871932, 15652485, 15942929, 16024809, 16086015, 16437160, 16630640, 16697062, 16911514, 17993568, 18227070	GO:0000166: nucleotide binding, GO:0003674: molecular_function, GO:0005506: iron ion binding, GO:0005524: ATP binding, GO:0005576: extracellular region, GO:0005618: cell wall, GO:0006810: transport, GO:0006811: ion transport, GO:0006826: iron ion transport, GO:0009277: fungal-type cell wall, GO:0015891: siderophore transport, GO:0016020: membrane, GO:0031225: anchored to membrane		-24.2849	1.71e-05	-81.7647
1774074_s_at	S. cerevisiae YCL069W DB_XREF=GI:6319783 SEG=NC_001135:+9706,11082 DEF=Hypothetical ORF NOTE=Ycl069wp; go_component: cellular_component unknown [goid GO:0008372] [evidence ND]; go_function: molecular_function unknown [goid GO:0005554] [evidence ND]; go_process: biological_process unknown [goid GO:0000004] [evidence ND]	VBA3	3	9706	11152879, 15572352, 16118182, 16630275	GO:0000329: membrane of vacuole with cell cycle-correlated morphology, GO:0005215: transporter activity, GO:0005773: vacuole, GO:0005774: vacuolar membrane, GO:0006810: transport, GO:0015174: basic amino acid transmembrane transporter activity, GO:0015174: basic amino acid transmembrane transporter activity, GO:0015802: basic amino acid transport, GO:0016020: membrane, GO:0016021: integral to mem…		-14.6205	0.000127316	-44.4788
1771403_at	S. cerevisiae YKR104W GEN=NFT1 DB_XREF=GI:6322957 SEG=NC_001143:+656472,657392 DEF=ORFs YKR103W and YKR104W are merged in different strain backgrounds NOTE=Ykr104wp; go_component: membrane [goid GO:0016020] [evidence ISS] [pmid 9020838]; go_function: ATP-binding cassette (ABC) transporter activity [goid GO:0004009] [evidence ISS] [pmid 12796304]; go_process: transport [goid GO:0006810] [evidence …	NFT1	11	656474	9020838, 10581358, 12756250, 12796304, 15498768, 16118182	GO:0006810: transport, GO:0016020: membrane, GO:0042626: ATPase activity, coupled to transmembrane movement of substances		-17.6894	6e-05	-35.8127
1778375_at	S. cerevisiae YLR136C GEN=TIS11 DB_XREF=GI:6323165 SEG=NC_001144:-415802,416659 DEF=Zinc finger containing homolog of mammalian TIS11, glucose repressible gene NOTE=Tis11p; go_component: cytoplasm [goid GO:0005737] [evidence IDA] [pmid 14562095]; go_component: nucleus [goid GO:0005634] [evidence IDA] [pmid 14562095]; go_function: molecular_function unknown [goid GO:0005554] [evidence ND]; go_proc…	TIS11	12	-416659	7845673, 8890739, 9559551, 9990050, 11050096, 11112771, 11179416, 12756250, 12871953, 12960168, 14534306, 14562095, 14668481, 14871932, 15652485, 15886332, 15942929, 15996868, 16024809, 16432255, 16630640, 16652390, 17003135, 17993568, 18340043	GO:0003676: nucleic acid binding, GO:0003677: DNA binding, GO:0003729: mRNA binding, GO:0005634: nucleus, GO:0005634: nucleus, GO:0005737: cytoplasm, GO:0005737: cytoplasm, GO:0006402: mRNA catabolic process, GO:0006879: cellular iron ion homeostasis, GO:0008270: zinc ion binding, GO:0046872: metal ion binding		-13.9375	0.000153694	-24.4202
1777033_at	S. cerevisiae YOR383C GEN=FIT3 DB_XREF=GI:6324959 SEG=NC_001147:-1060437,1061051 DEF=Mannoprotein that is incorporated into the cell wall via a glycosylphosphatidylinositol (GPI) anchor, involved in the retention of siderophore-iron in the cell wall NOTE=Fit3p; go_component: cell wall (sensu Fungi) [goid GO:0009277] [evidence IDA] [pmid 10383953]; go_function: molecular_function unknown [goid GO:…	FIT3	15	-1061053	10383953, 11112771, 11673473, 12196168, 12756250, 14871932, 15649888, 15886332, 15942929, 16024809, 16630640, 16697062, 16911514, 16960437, 16973600, 17074835, 17993568	GO:0003674: molecular_function, GO:0005506: iron ion binding, GO:0005576: extracellular region, GO:0005618: cell wall, GO:0006810: transport, GO:0006811: ion transport, GO:0006826: iron ion transport, GO:0009277: fungal-type cell wall, GO:0015891: siderophore transport, GO:0016020: membrane, GO:0031225: anchored to membrane		-21.9936	2.53e-05	-19.4542
1776583_at	S. cerevisiae YOR382W GEN=FIT2 DB_XREF=GI:6324958 SEG=NC_001147:+1059527,1059988 DEF=Mannoprotein that is incorporated into the cell wall via a glycosylphosphatidylinositol (GPI) anchor, involved in the retention of siderophore-iron in the cell wall NOTE=Fit2p; go_component: cell wall (sensu Fungi) [goid GO:0009277] [evidence IDA] [pmid 10383953]; go_function: molecular_function unknown [goid GO:…	FIT2	15	1059529	10383953, 10594829, 11112771, 11673473, 12196168, 12756250, 12845604, 12960168, 14739928, 14871932, 15649888, 15652485, 15746902, 15886332, 15942929, 16024809, 16254148, 16377885, 16381818, 16630640, 16697062, 16911514, 16960437, 16973600, 17993568, 18198280	GO:0003674: molecular_function, GO:0005506: iron ion binding, GO:0005576: extracellular region, GO:0005618: cell wall, GO:0006810: transport, GO:0006811: ion transport, GO:0006826: iron ion transport, GO:0009277: fungal-type cell wall, GO:0015891: siderophore transport, GO:0016020: membrane, GO:0031225: anchored to membrane		-11.8635	0.000289072	-15.8093
1770288_at	S. cerevisiae YBR240C GEN=THI2 DB_XREF=GI:6319717 SEG=NC_001134:-700447,701799 DEF=Transcriptional activator of thiamine biosynthetic genes NOTE=Thi2p; go_component: cellular_component unknown [goid GO:0008372] [evidence ND]; go_function: transcriptional activator activity [goid GO:0016563] [evidence IMP] [pmid 8394343]; go_process: thiamin biosynthesis [goid GO:0009228] [evidence TAS] [pmid 9655…	THI2	2	-701837	765726, 1299624, 1551422, 1624458, 2170344, 7982968, 8394343, 9290251, 9655908, 11353088, 11943786, 15201226, 16194233, 16339282, 16630273, 16826377, 16850348, 16926161, 16959962, 17003135	GO:0003677: DNA binding, GO:0003700: transcription factor activity, GO:0005634: nucleus, GO:0005634: nucleus, GO:0005634: nucleus, GO:0006350: transcription, GO:0006355: regulation of transcription, DNA-dependent, GO:0008270: zinc ion binding, GO:0009228: thiamin biosynthetic process, GO:0009228: thiamin biosynthetic process, GO:0009228: thiamin biosynthetic process, GO:0009228: thiamin biosynthe…		-22.2133	2.43e-05	-14.2795
1776679_at	S. cerevisiae YHL047C GEN=ARN2 DB_XREF=GI:6321740 SEG=NC_001140:-8298,10211 DEF=Transporter, member of the ARN family of transporters that specifically recognize siderophore-iron chelates; responsible for uptake of iron bound to the siderophore triacetylfusarinine C NOTE=Arn2p; go_component: cytoplasmic vesicle [goid GO:0016023] [evidence TAS] [pmid 12196168]; go_component: endosome [goid GO:0005…	ARN2	8	-10211	10744769, 10748025, 10802175, 10811893, 10816729, 11120744, 11158346, 11850263, 12196168, 14739928, 14871932, 15201226, 15448131, 15649888, 15883882, 15886332, 15942929, 16024809, 16118182, 16377885, 16630640, 16697062, 16750173, 16911514, 17665200	GO:0005215: transporter activity, GO:0005506: iron ion binding, GO:0005768: endosome, GO:0005768: endosome, GO:0005886: plasma membrane, GO:0006810: transport, GO:0006811: ion transport, GO:0006826: iron ion transport, GO:0006879: cellular iron ion homeostasis, GO:0009237: siderophore metabolic process, GO:0010008: endosome membrane, GO:0015343: siderophore-iron transmembrane transporter activity…		-13.2981	0.000184842	-11.4498
1776829_at	S. cerevisiae YCL026C-B GEN=FUS1 DB_XREF=GI:10383764 SEG=NC_001135:-73405,73986 DEF=Hypothetical ORF NOTE=Ycl026c-bp; go_component: cytoplasm [goid GO:0005737] [evidence IDA] [pmid 14562095]; go_component: nucleus [goid GO:0005634] [evidence IDA] [pmid 14562095]; go_function: molecular_function unknown [goid GO:0005554] [evidence ND]; go_process: biological_process unknown [goid GO:0000004] [evid…	HBN1	3	-73986	14562095, 17331467	GO:0005634: nucleus, GO:0005634: nucleus, GO:0005737: cytoplasm, GO:0005737: cytoplasm, GO:0008150: biological_process, GO:0016491: oxidoreductase activity, GO:0018545: NAD(P)H nitroreductase activity		-15.5216	0.000100572	-9.98281
1778142_at	S. cerevisiae YBR117C GEN=TKL2 DB_XREF=GI:6319593 SEG=NC_001134:-474348,476393 DEF=transketolase, homologous to tkl1 NOTE=Tkl2p; go_component: cytoplasm [goid GO:0005737] [evidence IDA] [pmid 14562095]; go_component: nucleus [goid GO:0005634] [evidence IDA] [pmid 14562095]; go_function: transketolase activity [goid GO:0004802] [evidence ISS] [pmid 7916691]; go_process: pentose-phosphate shunt [go…	TKL2	2	-476431	322732, 776180, 1095414, 1627155, 1628611, 2080922, 2253777, 2282080, 6347264, 7703900, 7765773, 7916691, 8176731, 8226984, 8641413, 8774865, 8999873, 9000376, 9495741, 9655908, 9845373, 10617618, 10884426, 11162599, 11278369, 12414795, 12545388, 12791685, 13719876, 14561723, 14562095, 14871932, 15184173, 16254148, 16333342, 16467472, 16837121, 16941010, 17287356, 17605133, 17630301, 17938904, 18…	GO:0003824: catalytic activity, GO:0004802: transketolase activity, GO:0004802: transketolase activity, GO:0005509: calcium ion binding, GO:0005634: nucleus, GO:0005737: cytoplasm, GO:0006098: pentose-phosphate shunt, GO:0008152: metabolic process, GO:0016740: transferase activity, GO:0046872: metal ion binding	00030: Pentose phosphate pathway, 00710: Carbon fixation	-27.2678	1.08e-05	-9.49084
1778357_at	S. cerevisiae YPL156C GEN=PRM4 DB_XREF=GI:6325101 SEG=NC_001148:-255912,256766 DEF=Pheromone-regulated protein, predicted to have 1 transmembrane segment; transcriptionally regulated by Ste12p during mating and by Cat8p during the diauxic shift NOTE=Prm4p; go_component: integral to membrane [goid GO:0016021] [evidence ISS] [pmid 11062271]; go_function: molecular_function unknown [goid GO:0005554]…	PRM4	16	-256766	8948103, 11024040, 11062271, 11166190, 12732146, 14722227, 15879519, 16782869, 17078969, 18198280, 18227070	GO:0000747: conjugation with cellular fusion, GO:0003674: molecular_function, GO:0016020: membrane, GO:0016021: integral to membrane, GO:0016021: integral to membrane, GO:0019236: response to pheromone		-11.7239	0.000302756	-9.32951
1771375_at	S. cerevisiae YBL049W GEN=MOH1 DB_XREF=GI:6319422 SEG=NC_001134:+126793,127209 DEF=Hypothetical ORF NOTE=Moh1p; go_component: cellular_component unknown [goid GO:0008372] [evidence ND]; go_function: molecular_function unknown [goid GO:0005554] [evidence ND]; go_process: biological_process unknown [goid GO:0000004] [evidence ND]	MOH1	2	126831	9748261, 10884426, 14561723, 14566057, 14871932, 15456898, 15876434, 16122766	GO:0003674: molecular_function, GO:0005575: cellular_component, GO:0008150: biological_process		-18.4023	5.13e-05	-9.31918
1771645_at	S. cerevisiae YPR151C GEN=NCE102 DB_XREF=GI:6325409 SEG=NC_001148:-831049,831669 DEF=Ypr151cp NOTE=Nce102p; go_component: cytoplasm [goid GO:0005737] [evidence IDA] [pmid 11914276]; go_component: endoplasmic reticulum [goid GO:0005783] [evidence IDA] [pmid 11914276]; go_component: integral to membrane [goid GO:0016021] [evidence ISS] [pmid 8655575]; go_function: molecular_function unknown [goid G…	SUE1	16	-831671	10601195, 12121991, 15123691, 15755922, 16254148, 16491469	GO:0003674: molecular_function, GO:0005739: mitochondrion, GO:0005740: mitochondrial envelope, GO:0005740: mitochondrial envelope, GO:0030163: protein catabolic process		-15.8769	9.2e-05	-8.32825
1769579_at	S. cerevisiae YGL121C GEN=GPG1 DB_XREF=GI:6321317 SEG=NC_001139:-280781,281161 DEF=Proposed gamma subunit of the heterotrimeric G protein that interacts with the receptor Grp1p; involved in regulation of pseudohyphal growth; requires Gpb1p or Gpb2p to interact with Gpa2p NOTE=Gpg1p; go_component: cellular_component unknown [goid GO:0008372] [evidence ND]; go_function: signal transducer activity […	GPG1	7	-281163	9677190, 10029993, 10884426, 11055398, 12150916, 12194845, 14561723, 14871932, 15843968, 15876434, 15886332, 17933919	GO:0001403: invasive growth in response to glucose limitation, GO:0004871: signal transducer activity, GO:0004871: signal transducer activity, GO:0005575: cellular_component, GO:0005737: cytoplasm, GO:0007165: signal transduction, GO:0007165: signal transduction		-16.6104	7.69e-05	-8.27042
1780105_at	S. cerevisiae YNL237W GEN=YTP1 DB_XREF=GI:6324092 SEG=NC_001146:+205187,206566 DEF=Probable type-III integral membrane protein of unknown function, has regions of similarity to mitochondrial electron transport proteins NOTE=Ytp1p; go_component: membrane [goid GO:0016020] [evidence ISS] [pmid 8635735]; go_function: molecular_function unknown [goid GO:0005554] [evidence ND]; go_process: biological_…	YTP1	14	205189	8635735, 8896273, 9990050, 14534306, 15755922, 15942929	GO:0003674: molecular_function, GO:0008150: biological_process, GO:0016020: membrane, GO:0016020: membrane, GO:0016021: integral to membrane		-14.2162	0.000142177	-7.17211
1771529_at	S. cerevisiae YDR380W GEN=ARO10 DB_XREF=GI:6320588 SEG=NC_001136:+1234206,1236113 DEF=Phenylpyruvate decarboxylase, catalyzes decarboxylation of phenylpyruvate to phenylacetaldehyde, which is the first specific step in the Ehrlich pathway NOTE=Aro10p; go_component: cytoplasm [goid GO:0005737] [evidence IDA] [pmid 14562095]; go_function: carboxy-lyase activity [goid GO:0016831] [evidence IMP,ISS] …	ARO10	4	1234210	8962070, 10207060, 10601195, 10753893, 10940301, 12499363, 12791685, 12872131, 12902239, 14562095, 15843968, 15933030, 15942929, 16122766, 16254148, 16423070, 16432255, 16618799, 16850348, 17308034, 17403037, 18198280, 18281432	GO:0000287: magnesium ion binding, GO:0003824: catalytic activity, GO:0004737: pyruvate decarboxylase activity, GO:0005737: cytoplasm, GO:0005737: cytoplasm, GO:0006552: leucine catabolic process, GO:0006552: leucine catabolic process, GO:0006559: L-phenylalanine catabolic process, GO:0006559: L-phenylalanine catabolic process, GO:0006559: L-phenylalanine catabolic process, GO:0006569: tryptophan…	00010: Glycolysis / Gluconeogenesis	-12.532	0.000233267	-6.95143
1778200_at	S. cerevisiae YER187W GEN=FAU1 DB_XREF=GI:6321035 SEG=NC_001137:+566225,566650 DEF=Hypothetical ORF NOTE=Yer187wp; go_component: cellular_component unknown [goid GO:0008372] [evidence ND]; go_function: molecular_function unknown [goid GO:0005554] [evidence ND]; go_process: biological_process unknown [goid GO:0000004] [evidence ND]	FAU1	5	566225	11179416	GO:0003674: molecular_function, GO:0005575: cellular_component, GO:0008150: biological_process		-12.8735	0.000209936	-6.10851
1772726_at	S. cerevisiae YHL035C GEN=MUP3 DB_XREF=GI:6321752 SEG=NC_001140:-27976,32754 DEF=Protein of unknown function, member of the ATP-binding cassette (ABC) family, potential Cdc28p substrate NOTE=Yhl035cp	VMR1	8	-32754	9020838, 10581358, 12755704, 12756250, 12958213, 14534306, 14574415, 14576278, 14871932, 15498768, 15886332, 15942929, 16024809, 16118182, 16399365, 16630275, 16702403, 16823961, 16911514	GO:0000166: nucleotide binding, GO:0005524: ATP binding, GO:0005739: mitochondrion, GO:0005840: ribosome, GO:0006810: transport, GO:0006810: transport, GO:0016020: membrane, GO:0016021: integral to membrane, GO:0016021: integral to membrane, GO:0016887: ATPase activity, GO:0017111: nucleoside-triphosphatase activity, GO:0042626: ATPase activity, coupled to transmembrane movement of substances, GO…		-13.4939	0.000174529	-5.90069
1775710_at	S. cerevisiae YIL146C GEN=ECM37 DB_XREF=GI:6322045 SEG=NC_001141:-74184,75773 DEF=Non-essential protein of unknown function NOTE=Ecm37p; go_component: cellular_component unknown [goid GO:0008372] [evidence ND]; go_function: molecular_function unknown [goid GO:0005554] [evidence ND]; go_process: cell wall organization and biogenesis [goid GO:0007047] [evidence IMP] [pmid 9335584]	ECM37	9	-75773	9335584, 15806102, 15879519	GO:0003674: molecular_function, GO:0005575: cellular_component, GO:0007047: cell wall organization and biogenesis, GO:0007047: cell wall organization and biogenesis, GO:0016020: membrane, GO:0016021: integral to membrane		-27.8196	9.93e-06	-5.8682
1777972_at	S. cerevisiae YGL081W GEN=SCY1 DB_XREF=GI:6321357 SEG=NC_001139:+357378,358340 DEF=Hypothetical ORF NOTE=Ygl081wp; go_component: cellular_component unknown [goid GO:0008372] [evidence ND]; go_function: molecular_function unknown [goid GO:0005554] [evidence ND]; go_process: biological_process unknown [goid GO:0000004] [evidence ND]	SCY1	7	357380	14764870, 15715908	GO:0003674: molecular_function, GO:0005575: cellular_component, GO:0008150: biological_process		-13.6307	0.000167747	-5.55886
1774517_at	S. cerevisiae YPL277C GEN=HSP32 DB_XREF=GI:6324978 SEG=NC_001148:-15405,16868 DEF=Hypothetical ORF NOTE=Ypl277cp; go_component: membrane fraction [goid GO:0005624] [evidence IDA] [pmid 11935221]; go_function: molecular_function unknown [goid GO:0005554] [evidence ND]; go_process: biological_process unknown [goid GO:0000004] [evidence ND]	SCY1	16	-16868	11935221, 14561723, 15886332	GO:0003674: molecular_function, GO:0005624: membrane fraction, GO:0008150: biological_process, GO:0016020: membrane, GO:0016021: integral to membrane		-12.7408	0.000218644	-5.07215
1778871_at	S. cerevisiae YJL149W GEN=SNA3 DB_XREF=GI:6322312 SEG=NC_001142:+137297,139288 DEF=Hypothetical ORF; has similarity to F-box proteins NOTE=Yjl149wp; go_component: SCF ubiquitin ligase complex [goid GO:0019005] [evidence IPI] [pmid 11283612]; go_function: molecular_function unknown [goid GO:0005554] [evidence ND]; go_process: biological_process unknown [goid GO:0000004] [evidence ND]	DAS1	10	137376	9635407, 10582239, 11283612, 12402242, 14747994, 17108329, 17141224	GO:0003674: molecular_function, GO:0006512: ubiquitin cycle, GO:0008150: biological_process, GO:0019005: SCF ubiquitin ligase complex		-14.9447	0.000116773	-4.6105
1774983_at	S. cerevisiae YOL083W GEN=PHM7 DB_XREF=GI:6324489 SEG=NC_001147:+165713,166951 DEF=Hypothetical ORF NOTE=Yol083wp; go_component: cellular_component unknown [goid GO:0008372] [evidence ND]; go_function: molecular_function unknown [goid GO:0005554] [evidence ND]; go_process: biological_process unknown [goid GO:0000004] [evidence ND]	PHM7	15	165714	12756250, 14871932, 16024809, 17107617	GO:0003674: molecular_function, GO:0005575: cellular_component, GO:0008150: biological_process		-16.8105	7.34e-05	-4.35663
1772642_at	S. cerevisiae YLR312C GEN=CDC25 DB_XREF=GI:6323343 SEG=NC_001144:-757639,758835 DEF=Hypothetical ORF NOTE=Ylr312cp; go_component: cellular_component unknown [goid GO:0008372] [evidence ND]; go_function: molecular_function unknown [goid GO:0005554] [evidence ND]; go_process: biological_process unknown [goid GO:0000004] [evidence ND]	QNQ1	12	-758835	17601813	GO:0003674: molecular_function, GO:0005575: cellular_component, GO:0008150: biological_process, GO:0016020: membrane, GO:0016021: integral to membrane		-11.613	0.000314194	-4.2972
1769853_at	S. cerevisiae YBR295W GEN=PCA1 DB_XREF=GI:6319772 SEG=NC_001134:+792805,796455 DEF=thought to play a role in resistance to copper ion toxicity NOTE=Pca1p; go_component: membrane [goid GO:0016020] [evidence IMP,ISS] [pmid 7754711]; go_function: ATPase activity, coupled to transmembrane movement of ions, phosphorylative mechanism [goid GO:0015662] [evidence IMP,ISS] [pmid 7754711]; go_process: copp…	PCA1	2	792843	2249249, 7754711, 8720066, 9224683, 10628851, 10743563, 10940034, 11035780, 14534306, 14657499, 15713640, 16118182, 16432255, 17107946	GO:0000166: nucleotide binding, GO:0000287: magnesium ion binding, GO:0003824: catalytic activity, GO:0004008: copper-exporting ATPase activity, GO:0005375: copper ion transmembrane transporter activity, GO:0005507: copper ion binding, GO:0005507: copper ion binding, GO:0005524: ATP binding, GO:0005886: plasma membrane, GO:0006810: transport, GO:0006811: ion transport, GO:0006825: copper ion tran…		-19.1977	4.34e-05	-4.2585
1775922_at	S. cerevisiae YMR041C GEN=SUB1 DB_XREF=GI:6323684 SEG=NC_001145:-350965,351972 DEF=Hypothetical ORF NOTE=Ymr041cp; go_component: cellular_component unknown [goid GO:0008372] [evidence ND]; go_function: molecular_function unknown [goid GO:0005554] [evidence ND]; go_process: biological_process unknown [goid GO:0000004] [evidence ND]	ARA2	13	-351972	12756250, 16024809, 17097644	GO:0005575: cellular_component, GO:0016491: oxidoreductase activity, GO:0019853: L-ascorbic acid biosynthetic process, GO:0045290: D-arabinose 1-dehydrogenase [NAD(P)+] activity, GO:0045290: D-arabinose 1-dehydrogenase [NAD(P)+] activity, GO:0047816: D-arabinose 1-dehydrogenase activity		-20.69	3.22e-05	-4.20313
1778781_at	S. cerevisiae YOR185C GEN=GSP2 DB_XREF=GI:6324759 SEG=NC_001147:-681444,682106 DEF=GTP binding protein (mammalian Ranp homolog) involved in the maintenance of nuclear organization, RNA processing and transport; interacts with Kap121p, Kap123p and Pdr6p (karyophilin betas); Gsp1p homolog that is not required for viability NOTE=Gsp2p; go_component: nucleus [goid GO:0005634] [evidence IGI,ISS] [pmid…	GSP2	15	-682107	7687541, 7816822, 7948031, 8017107, 8455603, 8600522, 8917531, 9742927, 9774653, 9860978, 9990050, 10617640, 10889207, 11509570, 11523802, 14595107, 15878181, 16118182, 16432255, 17107617, 18198280	GO:0000166: nucleotide binding, GO:0003924: GTPase activity, GO:0003924: GTPase activity, GO:0003924: GTPase activity, GO:0005525: GTP binding, GO:0005634: nucleus, GO:0005634: nucleus, GO:0005634: nucleus, GO:0006810: transport, GO:0006886: intracellular protein transport, GO:0006913: nucleocytoplasmic transport, GO:0006997: nuclear organization and biogenesis, GO:0006997: nuclear organization a…		-18.6943	4.82e-05	-4.1932
1772756_at	S. cerevisiae YGR146C GEN=THI4 DB_XREF=GI:6321585 SEG=NC_001139:-784226,784861 DEF=Hypothetical ORF NOTE=Ygr146cp; go_component: cellular_component unknown [goid GO:0008372] [evidence ND]; go_function: molecular_function unknown [goid GO:0005554] [evidence ND]; go_process: biological_process unknown [goid GO:0000004] [evidence ND]	THI4	7	-784863	8585325, 12756250, 14561723, 14871932, 15886332, 15947197, 16024809, 17608707	GO:0003674: molecular_function, GO:0005575: cellular_component, GO:0008150: biological_process		-19.8236	3.82e-05	-4.0984
1776354_s_at	S. cerevisiae YMR323W GEN=SNO4 DB_XREF=GI:6323985 SEG=NC_001145:+920086,921399 DEF=Hypothetical ORF NOTE=Ymr323wp; go_component: cytoplasm [goid GO:0005737] [evidence IDA] [pmid 11914276]; go_function: phosphopyruvate hydratase activity [goid GO:0004634] [evidence ISS] [pmid 10592175]; go_process: biological_process unknown [goid GO:0000004] [evidence ND]	ERR3	13	920086	7785338, 12545388, 14561723	GO:0000015: phosphopyruvate hydratase complex, GO:0000287: magnesium ion binding, GO:0004634: phosphopyruvate hydratase activity, GO:0004634: phosphopyruvate hydratase activity, GO:0005737: cytoplasm, GO:0006096: glycolysis, GO:0008150: biological_process, GO:0016829: lyase activity, GO:0046872: metal ion binding	00010: Glycolysis / Gluconeogenesis	-13.3617	0.00018141	-4.09223
1778088_at	S. cerevisiae YLR046C GEN=STU2 DB_XREF=GI:6323075 SEG=NC_001144:-238002,238814 DEF=Putative membrane protein, transcription is activated by paralogous transcription factors Yrm1p and Yrr1p along with genes involved in multidrug resistance NOTE=Ylr046cp; go_component: integral to membrane [goid GO:0016021] [evidence ISS] [pmid 12524434]; go_function: molecular_function unknown [goid GO:0005554] [e…	STU2	12	-238814	11909958, 12034738, 12524434, 14512416, 16118182, 17308034	GO:0003674: molecular_function, GO:0006950: response to stress, GO:0008150: biological_process, GO:0016020: membrane, GO:0016021: integral to membrane, GO:0016021: integral to membrane		-23.7011	1.88e-05	-3.92685
1777693_at	S. cerevisiae YGL039W GEN=HEM2 DB_XREF=GI:6321399 SEG=NC_001139:+423965,425011 DEF=Oxidoreductase, catalyzes NADPH-dependent reduction of the bicyclic diketone bicyclo[2.2.2]octane-2,6-dione (BCO2,6D) to the chiral ketoalcohol (1R,4S,6S)-6-hydroxybicyclo[2.2.2]octane-2-one (BCO2one6ol) NOTE=Ygl039wp; go_component: cytoplasm [goid GO:0005737] [evidence IDA] [pmid 14562095]; go_function: dihydrokae…	HEM2	7	423967	10903444, 10951208, 14562095, 14574691, 14645503, 14871952, 15161972, 15780652	GO:0000723: telomere maintenance, GO:0003824: catalytic activity, GO:0005488: binding, GO:0005737: cytoplasm, GO:0008152: metabolic process, GO:0016491: oxidoreductase activity, GO:0016491: oxidoreductase activity, GO:0044237: cellular metabolic process, GO:0045552: dihydrokaempferol 4-reductase activity, GO:0050662: coenzyme binding		-15.809	9.35e-05	-3.72418
1774409_at	S. cerevisiae YDR423C GEN=CAD1 DB_XREF=GI:6320631 SEG=NC_001136:-1318034,1319263 DEF=Transcriptional activator involved in resistance to 1,10-phenanthroline; member of yeast Jun-family of transcription factors related to mammalian c-jun NOTE=Cad1p; go_component: nucleus [goid GO:0005634] [evidence IC] [pmid 9372930]; go_function: RNA polymerase II transcription factor activity [goid GO:0003702] […	CAD1	4	-1319267	7565103, 8107671, 8226890, 8360174, 8535522, 8628245, 8821655, 8879249, 9234670, 9372930, 9439570, 9469820, 10357825, 10844656, 12006656, 12756250, 12890013, 14871952, 15053871, 15165897, 15341652, 15575969, 15943799, 16024809, 16200522, 16630273, 16709784, 16731568, 17003135, 17061523, 17187783, 18220337, 18355271	GO:0003677: DNA binding, GO:0003700: transcription factor activity, GO:0003702: RNA polymerase II transcription factor activity, GO:0005634: nucleus, GO:0005634: nucleus, GO:0005634: nucleus, GO:0005737: cytoplasm, GO:0005737: cytoplasm, GO:0006350: transcription, GO:0006355: regulation of transcription, DNA-dependent, GO:0043565: sequence-specific DNA binding, GO:0045944: positive regulation of …		-18.0463	5.54e-05	-3.6941
1772992_s_at	S. cerevisiae YPL278C GEN=HSP32 DB_XREF=GI:6324977 SEG=NC_001148:-15053,15355 DEF=Hypothetical ORF NOTE=Ypl278cp; go_component: cellular_component unknown [goid GO:0008372] [evidence ND]; go_function: molecular_function unknown [goid GO:0005554] [evidence ND]; go_process: biological_process unknown [goid GO:0000004] [evidence ND]	HSP32	16	-15355	15886332	GO:0003674: molecular_function, GO:0005575: cellular_component, GO:0008150: biological_process		-15.7814	9.42e-05	-3.65679
1773101_at	S. cerevisiae YPL214C GEN=THI6 DB_XREF=GI:6325042 SEG=NC_001148:-148568,150190 DEF=Bifunctional enzyme with thiamine-phosphate pyrophosphorylase and 4-methyl-5-beta-hydroxyethylthiazole kinase activities, required for thiamine biosynthesis; GFP-fusion protein localizes to the cytoplasm in a punctate pattern NOTE=Thi6p; go_component: cytoplasm [goid GO:0005737] [evidence IDA] [pmid 14562095]; go_f…	THI6	16	-150190	7982968, 9655908, 9700068, 10706422, 14562095, 14570482, 14690598, 14764870, 16194233, 16850348, 16943074	GO:0000166: nucleotide binding, GO:0000287: magnesium ion binding, GO:0003824: catalytic activity, GO:0004417: hydroxyethylthiazole kinase activity, GO:0004417: hydroxyethylthiazole kinase activity, GO:0004789: thiamin-phosphate diphosphorylase activity, GO:0004789: thiamin-phosphate diphosphorylase activity, GO:0005524: ATP binding, GO:0005737: cytoplasm, GO:0005829: cytosol, GO:0008152: metabol…	00730: Thiamine metabolism	-19.29	4.26e-05	-3.63265
1775444_at	S. cerevisiae YOR177C GEN=MPC54 DB_XREF=GI:6324751 SEG=NC_001147:-665785,667179 DEF=Component of the meiotic outer plaque, a membrane-organizing center which is assembled on the cytoplasmic face of the spindle pole body during meiosis II and triggers the formation of the prospore membrane; potential Cdc28p substrate NOTE=Mpc54p; go_component: spindle pole body [goid GO:0005816] [evidence IDA] [pm…	MPC54	15	-667180	10899120, 11553705, 12796288, 14574415, 16286509, 17668044	GO:0005198: structural molecule activity, GO:0005198: structural molecule activity, GO:0005816: spindle pole body, GO:0007049: cell cycle, GO:0007126: meiosis, GO:0030435: sporulation, GO:0030476: fungal-type spore wall assembly, GO:0051301: cell division		-11.3797	0.000340089	-3.61768
1780215_at	S. cerevisiae YGR070W GEN=ROM1 DB_XREF=GI:6321507 SEG=NC_001139:+627808,631275 DEF=GDP GTP exchange protein (GEP) for Rho1p; mutations are synthetically lethal with mutations in rom2, which also encodes a GEP NOTE=Rom1p; go_component: intracellular [goid GO:0005622] [evidence TAS] [pmid 9891811]; go_function: Rho guanyl-nucleotide exchange factor activity [goid GO:0005089] [evidence IMP] [pmid 98…	ROM1	7	627810	8641285, 9482900, 9841672, 10361272, 11014808, 11309404, 12529446, 12545388, 16087742, 17151231, 18184748	GO:0004871: signal transducer activity, GO:0005083: small GTPase regulator activity, GO:0005085: guanyl-nucleotide exchange factor activity, GO:0005089: Rho guanyl-nucleotide exchange factor activity, GO:0005089: Rho guanyl-nucleotide exchange factor activity, GO:0005622: intracellular, GO:0005622: intracellular, GO:0007015: actin filament organization, GO:0007047: cell wall organization and biog…		-11.5023	0.000326172	-3.42912
1776183_at	S. cerevisiae YDR216W GEN=ADR1 DB_XREF=GI:6320422 SEG=NC_001136:+895027,898998 DEF=Controls the expression of ADH2, peroxisomal protein genes, and genes required for ethanol, glycerol, and fatty acid utilization. NOTE=Adr1p; go_component: nucleus [goid GO:0005634] [evidence IDA,IPI,ISS] [pmid 10608811]; go_function: transcription factor activity [goid GO:0003700] [evidence IPI,TAS] [pmid 12167649…	ADR1	4	895031	392242, 781520, 1105150, 1355328, 1386773, 1427033, 1444337, 1448103, 1549108, 1549119, 1588970, 1899286, 1917932, 1924382, 1944227, 1996109, 2012802, 2114025, 2161531, 2503705, 2644045, 2648133, 2675489, 2676204, 3047872, 3112579, 3141794, 3160930, 3290644, 3290650, 3302603, 3305157, 3515197, 3537711, 3540604, 3550434, 6341814, 6392016, 7500953, 7586025, 7602582, 7760841, 7880816, 7914081, 79266…	GO:0000433: negative regulation of transcription from RNA polymerase II promoter by glucose, GO:0003676: nucleic acid binding, GO:0003677: DNA binding, GO:0003700: transcription factor activity, GO:0005622: intracellular, GO:0005634: nucleus, GO:0005634: nucleus, GO:0005634: nucleus, GO:0005634: nucleus, GO:0006109: regulation of carbohydrate metabolic process, GO:0006109: regulation of carbohydr…		-13.8197	0.000158908	-3.42276
1776257_at	S. cerevisiae YGR250C GEN=MGA1 DB_XREF=GI:6321689 SEG=NC_001139:-991180,993525 DEF=Hypothetical ORF NOTE=Ygr250cp; go_component: cytoplasm [goid GO:0005737] [evidence IDA] [pmid 14562095]; go_function: RNA binding [goid GO:0003723] [evidence ISS] [pmid 9133742]; go_process: biological_process unknown [goid GO:0000004] [evidence ND]	MGA1	7	-993526	9133742, 10649454, 14562095	GO:0000166: nucleotide binding, GO:0003676: nucleic acid binding, GO:0003723: RNA binding, GO:0003723: RNA binding, GO:0005737: cytoplasm, GO:0008150: biological_process		-16.3855	8.12e-05	-3.39788
1777763_at	S. cerevisiae YMR173W GEN=DDR48 DB_XREF=GI:6323826 SEG=NC_001145:+608688,609980 DEF=DNA damage-responsive protein, expression is increased in response to heat-shock stress or treatments that produce DNA lesions; contains multiple repeats of the amino acid sequence NNNDSYGS NOTE=Ddr48p; go_component: cytoplasm [goid GO:0005737] [evidence IDA] [pmid 14562095]; go_function: ATPase activity [goid GO:…	DDR48	13	608688	2111448, 2247073, 3023840, 3100912, 7553932, 7855895, 8089083, 8444852, 8801420, 9564037, 10921889, 11562456, 11595734, 11596770, 12693551, 14562095, 14570984, 15116342, 15843968, 16086015, 16782869, 18198280	GO:0003924: GTPase activity, GO:0005737: cytoplasm, GO:0006281: DNA repair, GO:0006281: DNA repair, GO:0006950: response to stress, GO:0016887: ATPase activity		-21.0257	3.02e-05	-3.39058
1775724_at	S. cerevisiae YPL070W GEN=MUK1 DB_XREF=GI:6325187 SEG=NC_001148:+420943,422781 DEF=Hypothetical ORF NOTE=Muk1p; go_component: cytoplasm [goid GO:0005737] [evidence IDA] [pmid 14562095]; go_function: molecular_function unknown [goid GO:0005554] [evidence ND]; go_process: regulation of transcription [goid GO:0045449] [evidence TAS] [pmid 14566057]	MUK1	16	420945	14562095, 14566057, 16330212	GO:0003674: molecular_function, GO:0005096: GTPase activator activity, GO:0005737: cytoplasm, GO:0005737: cytoplasm, GO:0045449: regulation of transcription		-14.7115	0.000124242	-3.05381
1776725_at	S. cerevisiae YOR226C GEN=ISU2 DB_XREF=GI:6324800 SEG=NC_001147:-761614,762084 DEF=Iron-sulfur cluster nifU-like protein NOTE=Isu2p; go_component: mitochondrial matrix [goid GO:0005759] [evidence IDA] [pmid 10468587]; go_function: molecular_function unknown [goid GO:0005554] [evidence ND]; go_process: iron ion homeostasis [goid GO:0006879] [evidence IMP,ISS] [pmid 10468587]; go_process: iron-sulf…	ISU2	15	-762085	8840505, 9990050, 10468587, 10588895, 11060020, 12970193, 14741370, 14871932, 15123690, 15143178, 15750726, 15870279, 15886332, 15942929, 16221578, 17259550, 17283054, 17477863, 18227070	GO:0003674: molecular_function, GO:0005506: iron ion binding, GO:0005739: mitochondrion, GO:0005759: mitochondrial matrix, GO:0005759: mitochondrial matrix, GO:0006879: cellular iron ion homeostasis, GO:0006879: cellular iron ion homeostasis, GO:0016226: iron-sulfur cluster assembly, GO:0016226: iron-sulfur cluster assembly, GO:0016226: iron-sulfur cluster assembly, GO:0046872: metal ion binding,…		-15.9004	9.14e-05	-3.00834
1775443_at	S. cerevisiae YHR033W GEN=RRM3 DB_XREF=GI:6321822 SEG=NC_001140:+175540,176811 DEF=Hypothetical ORF NOTE=Yhr033wp; go_component: cytoplasm [goid GO:0005737] [evidence IDA] [pmid 11914276]; go_function: molecular_function unknown [goid GO:0005554] [evidence ND]; go_process: biological_process unknown [goid GO:0000004] [evidence ND]	RRM3	8	175541	10590462, 17938904	GO:0003674: molecular_function, GO:0003723: RNA binding, GO:0004349: glutamate 5-kinase activity, GO:0005737: cytoplasm, GO:0005737: cytoplasm, GO:0006561: proline biosynthetic process, GO:0008150: biological_process, GO:0008652: amino acid biosynthetic process, GO:0016301: kinase activity, GO:0016740: transferase activity		-23.867	1.83e-05	-2.97697
1779510_at	S. cerevisiae YHR175W-A GEN=CTR2 DB_XREF=GI:33438808 SEG=NC_001140:+453556,453705 DEF=Identified by fungal homology and RT-PCR NOTE=Yhr175w-ap; go_component: cellular_component unknown [goid GO:0008372] [evidence ND]; go_function: molecular_function unknown [goid GO:0005554] [evidence ND]; go_process: biological_process unknown [goid GO:0000004] [evidence ND]	CTR2	8	453558	12566404	GO:0003674: molecular_function, GO:0005575: cellular_component, GO:0008150: biological_process, GO:0016020: membrane, GO:0016021: integral to membrane		-12.6401	0.00022555	-2.81884
1776204_at	S. cerevisiae YKL151C GEN=GPM1 DB_XREF=GI:6322698 SEG=NC_001143:-164922,165935 DEF=Hypothetical ORF NOTE=Ykl151cp; go_component: cytoplasm [goid GO:0005737] [evidence IDA] [pmid 14562095]; go_function: molecular_function unknown [goid GO:0005554] [evidence ND]; go_process: biological_process unknown [goid GO:0000004] [evidence ND]	GPM1	11	-165935	9756934, 10773443, 14561723, 14562095	GO:0003674: molecular_function, GO:0005737: cytoplasm, GO:0008150: biological_process		-11.6079	0.000314735	-2.75405
1770039_at	S. cerevisiae YLL051C GEN=FRE6 DB_XREF=GI:6322977 SEG=NC_001144:-37332,39470 DEF=Putative ferric reductase with similarity to Fre2p; expression induced by low iron levels NOTE=Fre6p; go_component: vacuole (sensu Fungi) [goid GO:0000324] [evidence IDA] [pmid 14562095]; go_function: ferric-chelate reductase activity [goid GO:0000293] [evidence ISS] [pmid 11120744]; go_process: biological_process un…	FRE6	12	-39470	8940093, 9726978, 10228348, 10341420, 10395584, 11113969, 11120744, 12756250, 14562095, 14668481, 14871932, 15886332, 16024809, 16118182, 17553781, 17681937, 17993568	GO:0000293: ferric-chelate reductase activity, GO:0000293: ferric-chelate reductase activity, GO:0000293: ferric-chelate reductase activity, GO:0000324: vacuole, cell cycle-correlated morphology, GO:0005506: iron ion binding, GO:0005774: vacuolar membrane, GO:0006810: transport, GO:0006811: ion transport, GO:0006826: iron ion transport, GO:0006880: intracellular sequestering of iron ion, GO:00156…		-11.834	0.000291895	-2.72168
1770727_at	S. cerevisiae YLR260W GEN=LCB5 DB_XREF=GI:6323289 SEG=NC_001144:+665846,667909 DEF=involved in sphingolipid biosynthesis NOTE=Lcb5p; go_component: membrane fraction [goid GO:0005624] [evidence IDA] [pmid 9677363]; go_component: soluble fraction [goid GO:0005625] [evidence IDA] [pmid 9677363]; go_function: D-erythro-sphingosine kinase activity [goid GO:0017050] [evidence IDA] [pmid 9677363]; go_pr…	LCB5	12	665846	9677363, 10366774, 10563337, 10856228, 11056159, 11102354, 11278643, 11468289, 11795842, 11967828, 12452424, 12493772, 12531550, 15190065, 15817474, 16709163, 16730802, 17135245, 18085829	GO:0000139: Golgi membrane, GO:0000166: nucleotide binding, GO:0004143: diacylglycerol kinase activity, GO:0005524: ATP binding, GO:0005624: membrane fraction, GO:0005625: soluble fraction, GO:0005794: Golgi apparatus, GO:0006629: lipid metabolic process, GO:0006665: sphingolipid metabolic process, GO:0006665: sphingolipid metabolic process, GO:0007205: activation of protein kinase C activity, GO…	00600: Sphingolipid metabolism	-12.8308	0.000212695	-2.59425
1773305_at	S. cerevisiae YLR205C GEN=HMX1 DB_XREF=GI:42742287 SEG=NC_001144:-552726,553679 DEF=ER localized, heme-binding peroxidase involved in the degradation of heme; does not exhibit heme oxygenase activity despite similarity to heme oxygenases; expression regulated by AFT1 NOTE=Hmx1p; go_component: endoplasmic reticulum [goid GO:0005783] [evidence IDA] [pmid 12840010]; go_component: membrane [goid GO:0…	HMX1	12	-553679	10601195, 11112771, 11566881, 12121991, 12699699, 12840010, 14615478, 14668481, 14871932, 15652485, 15870279, 16024809, 16432255, 16630640, 16697062, 17144670, 17993568, 18227070	GO:0004392: heme oxygenase (decyclizing) activity, GO:0004392: heme oxygenase (decyclizing) activity, GO:0004392: heme oxygenase (decyclizing) activity, GO:0004392: heme oxygenase (decyclizing) activity, GO:0004601: peroxidase activity, GO:0005506: iron ion binding, GO:0005783: endoplasmic reticulum, GO:0005783: endoplasmic reticulum, GO:0005789: endoplasmic reticulum membrane, GO:0006788: heme o…		-27.8625	9.87e-06	-2.52461
1772934_at	S. cerevisiae YBR269C GEN=MRPL37 DB_XREF=GI:41629680 SEG=NC_001134:-742117,742533 DEF=The authentic, non-tagged protein was localized to the mitochondria NOTE=Ybr269cp	FMP21	2	-742571	14562095, 14576278, 16823961	GO:0003674: molecular_function, GO:0005739: mitochondrion, GO:0005739: mitochondrion, GO:0008150: biological_process		-13.379	0.000180488	-2.51071
1776449_at	S. cerevisiae YOR208W GEN=PTP2 DB_XREF=GI:6324782 SEG=NC_001147:+733925,736177 DEF=protein tyrosine phosphatase NOTE=Ptp2p; go_component: nucleus [goid GO:0005634] [evidence IDA] [pmid 10523653]; go_function: protein tyrosine phosphatase activity [goid GO:0004725] [evidence TAS] [pmid 8395005]; go_process: inactivation of MAPK during osmolarity sensing [goid GO:0000173] [evidence TAS] [pmid 10523…	PTP2	15	733926	1452018, 1549598, 1577774, 7916673, 8395005, 8896280, 9032256, 9083070, 9211927, 9224718, 9841672, 10217506, 10523653, 10557209, 10679022, 10817757, 10931333, 11923319, 11967829, 12455951, 12477803, 12711608, 12824174, 14561723, 14610085, 14685261, 15060153, 15598881, 15773992, 15876434, 16105880, 16164545, 17596826, 18212044	GO:0000173: inactivation of MAPK activity during osmolarity sensing, GO:0000750: pheromone-dependent signal transduction during conjugation with cellular fusion, GO:0004721: phosphoprotein phosphatase activity, GO:0004725: protein tyrosine phosphatase activity, GO:0004725: protein tyrosine phosphatase activity, GO:0005634: nucleus, GO:0005634: nucleus, GO:0005737: cytoplasm, GO:0006470: protein a…		-16.6712	7.58e-05	-2.50605
1775973_at	S. cerevisiae YCR032W GEN=BPH1 DB_XREF=GI:10383794 SEG=NC_001135:+179515,186018 DEF=Protein homologous to human Chediak-Higashi syndrome protein and murine beige gene, which are implicated in disease syndromes due to defective lysosomal trafficking NOTE=Bph1p; go_component: cellular_component unknown [goid GO:0008372] [evidence ND]; go_function: molecular_function unknown [goid GO:0005554] [evide…	BPH1	3	179516	1837415, 8650191, 8673129, 9509574, 12586695, 14576278, 15296494, 16823961	GO:0000300: peripheral to membrane of membrane fraction, GO:0003674: molecular_function, GO:0005625: soluble fraction, GO:0005739: mitochondrion, GO:0006886: intracellular protein transport, GO:0007047: cell wall organization and biogenesis, GO:0009268: response to pH		-13.9517	0.000153077	-2.45328
1777106_at	S. cerevisiae YNL274C GEN=MET2 DB_XREF=GI:6324055 SEG=NC_001146:-121116,122168 DEF=Putative hydroxyisocaproate dehydrogenase NOTE=Ynl274cp; go_component: cytoplasm [goid GO:0005737] [evidence IDA] [pmid 14562095]; go_component: nucleus [goid GO:0005634] [evidence IDA] [pmid 14562095]; go_function: oxidoreductase activity, acting on the CH-OH group of donors, NAD or NADP as acceptor [goid GO:00166…	GOR1	14	-122170	9169873, 9341119, 10347154, 11078740, 12525494, 14562095, 14576278, 15878181, 16227585, 16823961, 16914749, 17005538, 17173333, 17938904, 18199679	GO:0003824: catalytic activity, GO:0005488: binding, GO:0005634: nucleus, GO:0005737: cytoplasm, GO:0005739: mitochondrion, GO:0008152: metabolic process, GO:0008152: metabolic process, GO:0009436: glyoxylate catabolic process, GO:0016491: oxidoreductase activity, GO:0016616: oxidoreductase activity, acting on the CH-OH group of donors, NAD or NADP as acceptor, GO:0016616: oxidoreductase activity…		-12.3385	0.000247922	-2.4442
1771189_at	S. cerevisiae YKL121W GEN=SRP21 DB_XREF=GI:6322728 SEG=NC_001143:+213788,216346 DEF=Hypothetical ORF NOTE=Ykl121wp; go_component: cellular_component unknown [goid GO:0008372] [evidence ND]; go_function: molecular_function unknown [goid GO:0005554] [evidence ND]; go_process: biological_process unknown [goid GO:0000004] [evidence ND]	SRP21	11	213786	1514329, 7871880	GO:0003674: molecular_function, GO:0005575: cellular_component, GO:0008150: biological_process		-11.3329	0.000345599	-2.43195
1772720_at	S. cerevisiae YOL023W GEN=IFM1 DB_XREF=GI:6324550 SEG=NC_001147:+278056,280086 DEF=Mitochondrial translation initiation factor 2 NOTE=Ifm1p; go_component: mitochondrion [goid GO:0005739] [evidence IDA] [pmid 11914276]; go_component: mitochondrion [goid GO:0005739] [evidence IMP] [pmid 1935960]; go_function: GTPase activity [goid GO:0003924] [evidence IDA] [pmid 12729623]; go_function: RNA binding…	IFM1	15	278057	1935960, 8965696, 9090058, 9335584, 12729623, 12799364, 14576278, 14764870, 15060153, 15063773, 15477394, 15935987, 16823961, 17194786	GO:0000166: nucleotide binding, GO:0003723: RNA binding, GO:0003743: translation initiation factor activity, GO:0003743: translation initiation factor activity, GO:0003743: translation initiation factor activity, GO:0003924: GTPase activity, GO:0003924: GTPase activity, GO:0005525: GTP binding, GO:0005622: intracellular, GO:0005739: mitochondrion, GO:0005739: mitochondrion, GO:0005739: mitochondr…		-24.2082	1.73e-05	-2.3673
1774246_at	S. cerevisiae YLR011W GEN=LOT6 DB_XREF=GI:6323039 SEG=NC_001144:+169102,169677 DEF=LOw Temperature responsive NOTE=Lot6p; go_component: cytoplasm [goid GO:0005737] [evidence IDA] [pmid 14562095]; go_component: nucleus [goid GO:0005634] [evidence IDA] [pmid 14562095]; go_function: molecular_function unknown [goid GO:0005554] [evidence ND]; go_process: biological_process unknown [goid GO:0000004] […	LOT6	12	169102	11327734, 14562095, 15184374, 16752898, 17298444	GO:0003955: NAD(P)H dehydrogenase (quinone) activity, GO:0003955: NAD(P)H dehydrogenase (quinone) activity, GO:0003955: NAD(P)H dehydrogenase (quinone) activity, GO:0005634: nucleus, GO:0005634: nucleus, GO:0005737: cytoplasm, GO:0005737: cytoplasm, GO:0005829: cytosol, GO:0006979: response to oxidative stress, GO:0008752: FMN reductase activity, GO:0016491: oxidoreductase activity		-34.3188	4.3e-06	-2.35591
1777442_at	S. cerevisiae YGL087C GEN=MMS2 DB_XREF=GI:6321351 SEG=NC_001139:-346407,346905 DEF=Member of error-free postreplication DNA repair pathway NOTE=Mms2p; go_component: cytoplasm [goid GO:0005737] [evidence IDA] [pmid 10880451]; go_component: nucleus [goid GO:0005634] [evidence IDA] [pmid 10880451]; go_function: ubiquitin conjugating enzyme activity [goid GO:0004840] [evidence IPI] [pmid 10089880]; g…	MMS2	7	-346907	9576943, 9580084, 9705497, 10089880, 10526212, 10734188, 10794173, 10880451, 10880470, 10915871, 10924462, 11076860, 11369780, 11406273, 11440714, 11473255, 11504715, 11522817, 11606770, 11729144, 11752188, 11809886, 11884624, 12226657, 12436259, 12482937, 12496280, 12531016, 12860974, 14562038, 14764870, 15121847, 15273307, 15280666, 15507115, 15687278, 15725630, 15772086, 15988000, 16129784, 16…	GO:0000209: protein polyubiquitination, GO:0000209: protein polyubiquitination, GO:0004842: ubiquitin-protein ligase activity, GO:0004842: ubiquitin-protein ligase activity, GO:0005634: nucleus, GO:0005737: cytoplasm, GO:0006301: postreplication repair, GO:0006301: postreplication repair, GO:0006512: ubiquitin cycle, GO:0006974: response to DNA damage stimulus, GO:0016874: ligase activity, GO:001…		-15.0245	0.000114349	-2.26548
1780070_at	S. cerevisiae YBR046C GEN=ZTA1 DB_XREF=GI:6319520 SEG=NC_001134:-330467,331471 DEF=Zeta-crystallin homolog, found in the cytoplasm and nucleus; has similarity to E. coli quinone oxidoreductase and to human zeta-crystallin, which has quinone oxidoreductase activity NOTE=Zta1p; go_component: cytoplasm [goid GO:0005737] [evidence IDA] [pmid 14562095]; go_component: nucleus [goid GO:0005634] [evidenc…	ZTA1	2	-331509	9990050, 12199705, 14562095, 17497241, 18199679, 18205808	GO:0003824: catalytic activity, GO:0003960: NADPH:quinone reductase activity, GO:0003960: NADPH:quinone reductase activity, GO:0005488: binding, GO:0005634: nucleus, GO:0005737: cytoplasm, GO:0006979: response to oxidative stress, GO:0008152: metabolic process, GO:0008270: zinc ion binding, GO:0016491: oxidoreductase activity, GO:0017091: AU-rich element binding		-12.0215	0.000274502	-2.25644
1769575_at	S. cerevisiae YDR486C GEN=VPS60 DB_XREF=GI:37362639 SEG=NC_001136:-1427419,1428108 DEF=vacuolar protein sorting (putative) NOTE=Vps60p; go_component: cytoplasm [goid GO:0005737] [evidence IDA] [pmid 11914276]; go_component: vacuolar membrane (sensu Fungi) [goid GO:0000329] [evidence IDA] [pmid 14562095]; go_function: molecular_function unknown [goid GO:0005554] [evidence ND]; go_process: biologic…	VPS60	4	-1428112	11251082, 11559748, 12748633, 12940986, 14562095, 14657499, 14701806, 15086794, 15569240, 16234568, 16488176, 16505166, 16567502, 16689637, 16730941, 18032584, 18194651	GO:0000329: membrane of vacuole with cell cycle-correlated morphology, GO:0003674: molecular_function, GO:0005737: cytoplasm, GO:0005768: endosome, GO:0005773: vacuole, GO:0005774: vacuolar membrane, GO:0006810: transport, GO:0010008: endosome membrane, GO:0015031: protein transport, GO:0016020: membrane, GO:0030447: filamentous growth, GO:0042493: response to drug, GO:0045324: late endosome to v…		-13.6232	0.000168111	-2.23978
1770933_at	S. cerevisiae YMR275C GEN=BUL1 DB_XREF=GI:6323931 SEG=NC_001145:-815650,818580 DEF=BUL1p is putatively involved in specifying ubiquitination substrates by binding ubiquitin ligase RSP5p under specific conditions NOTE=Bul1p; go_component: plasma membrane [goid GO:0005886] [evidence IPI] [pmid 8668140]; go_function: protein binding [goid GO:0005515] [evidence TAS] [pmid 12709439]; go_process: mitoc…	BUL1	13	-818580	8668140, 9931424, 10366593, 10567550, 10958669, 11352928, 11454748, 11500494, 12062418, 12111095, 12374868, 12709439, 12821147, 14560004, 14764870, 14968429, 15020711, 15086794, 15247235, 15448131, 15571811, 15817394, 15994967, 16361252, 16864574, 16938383, 17559233, 17645432	GO:0000001: mitochondrion inheritance, GO:0000151: ubiquitin ligase complex, GO:0000151: ubiquitin ligase complex, GO:0000209: protein polyubiquitination, GO:0000209: protein polyubiquitination, GO:0005515: protein binding, GO:0005515: protein binding, GO:0005737: cytoplasm, GO:0005886: plasma membrane, GO:0006512: ubiquitin cycle, GO:0006513: protein monoubiquitination, GO:0006513: protein monou…		-15.681	9.66e-05	-2.15489
1778958_at	S. cerevisiae YPL072W GEN=UBP16 DB_XREF=GI:6325184 SEG=NC_001148:+418507,420006 DEF=Putative ubiquitin-specific protease NOTE=Ubp16p; go_component: cytoplasm [goid GO:0005737] [evidence IC] [pmid 8982460]; go_function: ubiquitin-specific protease activity [goid GO:0004843] [evidence TAS] [pmid 8982460]; go_process: protein deubiquitination [goid GO:0016579] [evidence TAS] [pmid 8982460]	UBP16	16	418509	8982460, 11076031, 12914939, 16407407	GO:0004221: ubiquitin thiolesterase activity, GO:0004843: ubiquitin-specific protease activity, GO:0005737: cytoplasm, GO:0005741: mitochondrial outer membrane, GO:0006511: ubiquitin-dependent protein catabolic process, GO:0006512: ubiquitin cycle, GO:0008233: peptidase activity, GO:0008234: cysteine-type peptidase activity, GO:0016579: protein deubiquitination, GO:0016787: hydrolase activity		-35.1211	3.92e-06	-2.09229
1780029_at	S. cerevisiae YAR019C GEN=CDC15 DB_XREF=GI:6319328 SEG=NC_001133:-172211,175135 DEF=Protein kinase of the Mitotic Exit Network that is localized to the spindle pole bodies at late anaphase; promotes mitotic exit by directly switching on the kinase activity of Dbf2p NOTE=Cdc15p; go_component: bud neck [goid GO:0005935] [evidence TAS] [pmid 12832486]; go_component: spindle pole body [goid GO:000581…	CDC15	1	-175133	400872, 1882551, 2651897, 3031471, 3046934, 3894160, 4566314, 4580573, 4587263, 6383953, 6752153, 7502049, 7935462, 7941740, 8321244, 8393141, 8407833, 8488725, 8491189, 8514150, 8625737, 8668128, 8956278, 9148934, 9364749, 9435789, 9436989, 9442111, 9613578, 9648751, 9763445, 9852155, 9864366, 9885559, 10353895, 10413604, 10444592, 10459013, 10607629, 10662594, 10678171, 10728640, 10744974, 1083…	GO:0000166: nucleotide binding, GO:0000910: cytokinesis, GO:0004672: protein kinase activity, GO:0004672: protein kinase activity, GO:0004674: protein serine/threonine kinase activity, GO:0004713: protein-tyrosine kinase activity, GO:0005524: ATP binding, GO:0005816: spindle pole body, GO:0005935: cellular bud neck, GO:0006468: protein amino acid phosphorylation, GO:0006468: protein amino acid ph…	04111: Cell cycle - yeast	-11.7292	0.000302216	-2.05535
1776371_at	S. cerevisiae YOL113W GEN=SKM1 DB_XREF=GI:6324459 SEG=NC_001147:+104325,106292 DEF=Serine threonine protein kinase with similarity to Ste20p and Cla4p NOTE=Skm1p; go_component: cellular_component unknown [goid GO:0008372] [evidence ND]; go_function: protein serine threonine kinase activity [goid GO:0004674] [evidence ISS] [pmid 9044278]; go_process: protein amino acid phosphorylation [goid GO:000…	SKM1	15	104326	7493928, 9020587, 9044278, 9422741, 9639312, 9660818, 10358031, 10652251, 11062466, 11113198, 15023338, 16319894, 16445868, 16478726, 17189484	GO:0000166: nucleotide binding, GO:0000920: cell separation during cytokinesis, GO:0004672: protein kinase activity, GO:0004674: protein serine/threonine kinase activity, GO:0004674: protein serine/threonine kinase activity, GO:0005524: ATP binding, GO:0005886: plasma membrane, GO:0006468: protein amino acid phosphorylation, GO:0006468: protein amino acid phosphorylation, GO:0016301: kinase activ…		-13.7853	0.000160471	-2.04292
1776662_at	S. cerevisiae YHR164C GEN=DNA2 DB_XREF=GI:6321958 SEG=NC_001140:-424610,429178 DEF=Essential tripartite DNA replication factor with single-stranded DNA-dependent ATPase, ATP-dependent nuclease, and helicase activities; required for Okazaki fragment processing; involved in DNA repair pathways; potential Cdc28p substrate NOTE=Dna2p; go_component: nucleus [goid GO:0005634] [evidence TAS] [pmid 76444…	DNA2	8	-429180	7592912, 7644470, 7760818, 8938459, 9121462, 9398673, 9434351, 9649516, 9710536, 9755194, 9756935, 9783590, 10101169, 10330154, 10636853, 10748138, 10812329, 10880469, 10908349, 10924459, 10984490, 11163153, 11452032, 11473323, 11676941, 11710514, 12004053, 12024027, 12024033, 12065432, 12424237, 12424238, 12473672, 12661765, 12686542, 12694535, 12799426, 12826610, 14560028, 14574415, 14643435, 1…	GO:0000014: single-stranded DNA specific endodeoxyribonuclease activity, GO:0000166: nucleotide binding, GO:0000723: telomere maintenance, GO:0000784: nuclear chromosome, telomeric region, GO:0001302: replicative cell aging, GO:0003677: DNA binding, GO:0004003: ATP-dependent DNA helicase activity, GO:0004386: helicase activity, GO:0005524: ATP binding, GO:0005634: nucleus, GO:0006260: DNA replica…		-21.4627	2.79e-05	-1.99763
1773020_at	S. cerevisiae YIL108W GEN=SEC24 DB_XREF=GI:6322083 SEG=NC_001141:+160884,162974 DEF=Hypothetical ORF NOTE=Yil108wp; go_component: cytoplasm [goid GO:0005737] [evidence IDA] [pmid 14562095]; go_function: molecular_function unknown [goid GO:0005554] [evidence ND]; go_process: biological_process unknown [goid GO:0000004] [evidence ND]	SCE24	9	160884	11728304, 14562095, 15606766, 16432255	GO:0003674: molecular_function, GO:0005737: cytoplasm, GO:0006508: proteolysis, GO:0008150: biological_process, GO:0008233: peptidase activity, GO:0008237: metallopeptidase activity, GO:0008270: zinc ion binding, GO:0016787: hydrolase activity, GO:0046872: metal ion binding		-13.2294	0.000188636	-1.97151
1774667_at	S. cerevisiae YGL049C GEN=TIF4632 DB_XREF=GI:6321389 SEG=NC_001139:-406861,409605 DEF=also called eIF4 (eIF-4) gamma NOTE=Tif4632p; go_component: ribosome [goid GO:0005840] [evidence TAS] [pmid 9841679]; go_function: translation initiation factor activity [goid GO:0003743] [evidence TAS] [pmid 9841679]; go_process: translational initiation [goid GO:0006413] [evidence TAS] [pmid 9841679]	TIF4632	7	-409607	1385417, 1400427, 7651417, 8336723, 8659103, 9003792, 9019810, 9118949, 9144215, 9256432, 9372919, 9372926, 9418852, 9539725, 9702200, 9707439, 9784498, 9841679, 10357826, 10409688, 10409716, 10409745, 10480875, 10764794, 10847679, 10848587, 10944120, 10958635, 11256967, 11279042, 11438647, 11483601, 11741542, 11779788, 12054793, 12196392, 12406227, 12516864, 12756324, 12861028, 14675538, 1594944…	GO:0003723: RNA binding, GO:0003743: translation initiation factor activity, GO:0003743: translation initiation factor activity, GO:0005488: binding, GO:0005737: cytoplasm, GO:0005840: ribosome, GO:0006412: translation, GO:0006413: translational initiation, GO:0006417: regulation of translation, GO:0016070: RNA metabolic process, GO:0016281: eukaryotic translation initiation factor 4F complex, GO…		-12.3302	0.000248579	-1.94384
1775133_at	S. cerevisiae YJL036W GEN=SNX4 DB_XREF=GI:6322424 SEG=NC_001142:+378741,380012 DEF=Sorting NeXin NOTE=Snx4p; go_component: membrane [goid GO:0016020] [evidence IPI] [pmid 12048214]; go_function: lipid binding [goid GO:0008289] [evidence IDA] [pmid 12048214]; go_process: autophagy [goid GO:0006914] [evidence IDA] [pmid 12048214]; go_process: transport [goid GO:0006810] [evidence IDA] [pmid 1204821…	SNX4	10	378820	8663607, 9751732, 9819414, 10618406, 10628851, 10735854, 11085978, 11485546, 11557775, 11884510, 12048214, 12554655, 14536056, 14764870, 15263065, 15615779, 15634208, 15800066, 16247502, 16860663, 17101785, 17107617, 17204848, 17224625, 17344478, 17420293, 17645731, 17700056	GO:0000407: pre-autophagosomal structure, GO:0005737: cytoplasm, GO:0005737: cytoplasm, GO:0005768: endosome, GO:0005768: endosome, GO:0005773: vacuole, GO:0006623: protein targeting to vacuole, GO:0006810: transport, GO:0007154: cell communication, GO:0008289: lipid binding, GO:0010008: endosome membrane, GO:0015031: protein transport, GO:0016020: membrane, GO:0032266: phosphatidylinositol 3-pho…		-15.6866	9.65e-05	-1.91034
1772188_at	S. cerevisiae YOR059C GEN=ASE1 DB_XREF=GI:6324633 SEG=NC_001147:-438907,440259 DEF=Hypothetical ORF NOTE=Yor059cp; go_component: lipid particle [goid GO:0005811] [evidence IDA] [pmid 10515935]; go_function: molecular_function unknown [goid GO:0005554] [evidence ND]; go_process: biological_process unknown [goid GO:0000004] [evidence ND]	ASE1	15	-440260	9133743, 10515935, 10998572, 17078969	GO:0003674: molecular_function, GO:0003824: catalytic activity, GO:0005811: lipid particle, GO:0005811: lipid particle, GO:0006629: lipid metabolic process, GO:0008150: biological_process, GO:0012511: monolayer-surrounded lipid storage body, GO:0016020: membrane, GO:0016021: integral to membrane, GO:0016042: lipid catabolic process, GO:0016787: hydrolase activity		-11.3283	0.000346152	-1.87556
1776935_at	S. cerevisiae YNR049C GEN=MSO1 DB_XREF=GI:6324377 SEG=NC_001146:-713022,713654 DEF=multicopy suppressor of sec1; small hydrophilic protein, enriched in microsomal membrane fraction, interacts with Sec1p NOTE=Mso1p; go_component: microsome [goid GO:0005792] [evidence IDA] [pmid 9207091]; go_function: molecular_function unknown [goid GO:0005554] [evidence ND]; go_process: sporulation (sensu Sacchar…	MSO1	14	-713657	9207091, 11748729, 11839791, 11921089, 14764870, 15372071, 16006618, 16030256, 16087665, 17339339	GO:0003674: molecular_function, GO:0005792: microsome, GO:0006810: transport, GO:0006904: vesicle docking during exocytosis, GO:0006904: vesicle docking during exocytosis, GO:0006904: vesicle docking during exocytosis, GO:0015031: protein transport, GO:0030437: sporulation (sensu Fungi), GO:0030437: sporulation (sensu Fungi), GO:0030437: sporulation (sensu Fungi)		-15.6757	9.67e-05	-1.85234
1775712_at	S. cerevisiae YNL003C GEN=PET8 DB_XREF=GI:6324325 SEG=NC_001146:-624974,625828 DEF=S-adenosylmethionine transporter of the mitochondrial inner membrane, member of the mitochondrial carrier family; required for biotin biosynthesis and respiratory growth NOTE=Pet8p; go_component: mitochondrial inner membrane [goid GO:0005743] [evidence ISS] [pmid 10930523]; go_component: mitochondrion [goid GO:0005…	PET8	14	-625831	6341816, 7009319, 7483843, 7941739, 9178508, 9559855, 12134146, 12171066, 14576278, 14609944, 14764870, 16118182, 16132231, 16260761, 16823961, 16844075, 18206664	GO:0000095: S-adenosylmethionine transmembrane transporter activity, GO:0000095: S-adenosylmethionine transmembrane transporter activity, GO:0000095: S-adenosylmethionine transmembrane transporter activity, GO:0005488: binding, GO:0005739: mitochondrion, GO:0005739: mitochondrion, GO:0005743: mitochondrial inner membrane, GO:0005743: mitochondrial inner membrane, GO:0006810: transport, GO:0015805…		-11.4871	0.000327859	-1.84867
1770456_at	S. cerevisiae YDR001C GEN=NTH1 DB_XREF=GI:6320204 SEG=NC_001136:-450217,452472 DEF=Neutral trehalase, degrades trehalose; required for thermotolerance and may mediate resistance to other cellular stresses; may be phosphorylated by Cdc28p NOTE=Nth1p; go_component: cytoplasm [goid GO:0005737] [evidence IDA] [pmid 14562095]; go_component: cytosol [goid GO:0005829] [evidence TAS] [pmid 9308367]; go_f…	NTH1	4	-452472	1336029, 1446665, 1516688, 1627161, 1936286, 2169934, 2507544, 2839334, 2849261, 2960663, 3024571, 3030316, 3053978, 3058274, 3537685, 3907189, 6297979, 7730323, 7821816, 7883049, 7887593, 7992505, 8031835, 8091860, 8187889, 8306984, 8398211, 8444853, 8550012, 8647289, 9075620, 9202190, 9276477, 9308367, 9421900, 9495778, 9534237, 9540814, 9738892, 9990050, 10077186, 10388673, 10527941, 10652100,…	GO:0003824: catalytic activity, GO:0004555: alpha,alpha-trehalase activity, GO:0004555: alpha,alpha-trehalase activity, GO:0005509: calcium ion binding, GO:0005737: cytoplasm, GO:0005737: cytoplasm, GO:0005829: cytosol, GO:0005991: trehalose metabolic process, GO:0005993: trehalose catabolic process, GO:0005993: trehalose catabolic process, GO:0006950: response to stress, GO:0008152: metabolic pr…	00500: Starch and sucrose metabolism	-22.1792	2.45e-05	-1.84117
1777511_at	S. cerevisiae YOR215C GEN=SAS5 DB_XREF=GI:6324789 SEG=NC_001147:-746725,747282 DEF=Hypothetical ORF NOTE=Yor215cp; go_component: mitochondrion [goid GO:0005739] [evidence IDA] [pmid 14576278]; go_function: molecular_function unknown [goid GO:0005554] [evidence ND]; go_process: biological_process unknown [goid GO:0000004] [evidence ND]	AIM41	15	-747283	8840505, 14562095, 14576278, 16823961	GO:0003674: molecular_function, GO:0005739: mitochondrion, GO:0005739: mitochondrion, GO:0006412: translation, GO:0008150: biological_process, GO:0016884: carbon-nitrogen ligase activity, with glutamine as amido-N-donor		-11.5285	0.000323283	-1.72146
1779420_at	S. cerevisiae YKL079W GEN=SMY1 DB_XREF=GI:6322771 SEG=NC_001143:+286248,288218 DEF=not believed to act as a kinesin, colocalizes with Myo2p NOTE=Smy1p; go_component: bud neck [goid GO:0005935] [evidence TAS] [pmid 9153752]; go_component: bud tip [goid GO:0005934] [evidence IDA] [pmid 9472039]; go_function: motor activity [goid GO:0003774] [evidence ISS] [pmid 9472039]; go_process: exocytosis [goi…	SMY1	11	286247	1549181, 8188749, 8203165, 9153752, 9398068, 9472039, 10562281, 10597305, 10611957, 10652251, 10679024, 11014808, 11957109, 14764870, 15684027, 15755922, 15821138, 16341079, 16362914	GO:0000131: incipient cellular bud site, GO:0000166: nucleotide binding, GO:0003774: motor activity, GO:0003774: motor activity, GO:0003777: microtubule motor activity, GO:0005524: ATP binding, GO:0005874: microtubule, GO:0005875: microtubule associated complex, GO:0005934: cellular bud tip, GO:0005935: cellular bud neck, GO:0006887: exocytosis, GO:0007018: microtubule-based movement, GO:0043332:…		-19.9942	3.69e-05	-1.716
1779322_at	S. cerevisiae YDR208W GEN=MSS4 DB_XREF=GI:6320414 SEG=NC_001136:+868217,870556 DEF=Involved in actin cytoskeleton organization; multicopy suppressor of stt4 mutation NOTE=Mss4p; go_component: plasma membrane [goid GO:0005886] [evidence IDA] [pmid 9624177]; go_function: 1-phosphatidylinositol-4-phosphate 5-kinase activity [goid GO:0016308] [evidence IDA] [pmid 9624177]; go_process: actin cable for…	MSS4	4	868221	7581382, 7639683, 7852364, 8152413, 8869744, 8955136, 9346907, 9475724, 9624177, 9624178, 9804843, 10187762, 10361272, 10366774, 10639324, 10782093, 10950958, 11800009, 11854411, 12015967, 12055293, 12079494, 12912920, 14528019, 15020409, 15178428, 15265867, 15372071, 15459192, 15689497, 15741172, 16155567, 16209942, 16316315, 16585271, 16847337, 16856876, 17005563, 17382260, 17452534, 18208507	GO:0005886: plasma membrane, GO:0016301: kinase activity, GO:0016307: phosphatidylinositol phosphate kinase activity, GO:0016308: 1-phosphatidylinositol-4-phosphate 5-kinase activity, GO:0016308: 1-phosphatidylinositol-4-phosphate 5-kinase activity, GO:0016740: transferase activity, GO:0030036: actin cytoskeleton organization and biogenesis, GO:0030437: sporulation (sensu Fungi), GO:0030437: spor…	00562: Inositol phosphate metabolism, 04070: Phosphatidylinositol signaling system	-14.4447	0.000133528	-1.61959
1771473_at	S. cerevisiae YOR238W GEN=HES1 DB_XREF=GI:37362697 SEG=NC_001147:+783677,784588 DEF=Hypothetical ORF NOTE=Yor238wp; go_component: cytoplasm [goid GO:0005737] [evidence IDA] [pmid 14562095]; go_function: molecular_function unknown [goid GO:0005554] [evidence ND]; go_process: biological_process unknown [goid GO:0000004] [evidence ND]		15	783678	12748633, 14562095	GO:0003674: molecular_function, GO:0005737: cytoplasm, GO:0005737: cytoplasm, GO:0008150: biological_process		-23.3815	1.98e-05	-1.61488
1779534_at	S. cerevisiae YDR287W GEN=ZIP1 DB_XREF=GI:6320493 SEG=NC_001136:+1035987,1036865 DEF=inositol monophosphatase NOTE=Ydr287wp; go_component: cellular_component unknown [goid GO:0008372] [evidence ND]; go_function: inositol-1(or 4)-monophosphatase activity [goid GO:0008934] [evidence IDA,ISS] [pmid 10096091]; go_process: myo-inositol metabolism [goid GO:0006020] [evidence IDA] [pmid 10096091]	INM2	4	1035991	9302016, 10096091, 10844654, 12593845, 14729261, 17107617, 18198280	GO:0000287: magnesium ion binding, GO:0004437: inositol or phosphatidylinositol phosphatase activity, GO:0005575: cellular_component, GO:0008934: inositol-1(or 4)-monophosphatase activity, GO:0008934: inositol-1(or 4)-monophosphatase activity, GO:0008934: inositol-1(or 4)-monophosphatase activity, GO:0016787: hydrolase activity, GO:0031403: lithium ion binding, GO:0046855: inositol phosphate deph…		-13.5353	0.000172439	-1.61197
1771525_at	S. cerevisiae YNL161W GEN=CBK1 DB_XREF=GI:6324168 SEG=NC_001146:+332597,334867 DEF=Cell wall biosynthesis kinase; required for efficient apical growth, proper mating projection morphology, bipolar bud site selection in diploid cells, and cell separation. NOTE=Cbk1p; go_component: bud [goid GO:0005933] [evidence IDA] [pmid 12196508]; go_component: bud neck [goid GO:0005935] [evidence IDA] [pmid 12…	CBK1	14	332599	9636183, 10411916, 10655212, 10970846, 11062466, 11259593, 11580836, 11747810, 11854408, 11889116, 11957109, 12196508, 12454058, 12913170, 12972564, 14871942, 15197186, 15200949, 15271923, 15452134, 15894391, 15947194, 15972461, 16087741, 16445868, 16552603, 16775005, 17145962, 18076379	GO:0000166: nucleotide binding, GO:0000749: response to pheromone during conjugation with cellular fusion, GO:0000753: cellular morphogenesis during conjugation with cellular fusion, GO:0000903: cellular morphogenesis during vegetative growth, GO:0004672: protein kinase activity, GO:0004672: protein kinase activity, GO:0004674: protein serine/threonine kinase activity, GO:0005524: ATP binding, GO…		-12.7289	0.000219448	-1.5998
1775118_at	S. cerevisiae YDR088C GEN=SLU7 DB_XREF=GI:6320293 SEG=NC_001136:-618491,619639 DEF=Involved in 3 splice site choices and acts in concert with Prp18 during the 2nd step of splicing. NOTE=Slu7p; go_component: spliceosome complex [goid GO:0005681] [evidence IDA] [pmid 12212850]; go_function: pre-mRNA splicing factor activity [goid GO:0008248] [evidence TAS] [pmid 12711678]; go_function: protein bind…	SLU7	4	-619642	1406691, 1427075, 7483840, 7489518, 7568198, 7664739, 8548652, 8756413, 9049307, 9153314, 9524131, 9528778, 9830021, 10197984, 10737784, 10931913, 11102353, 11158289, 11290703, 11884590, 11991638, 12212850, 12403466, 12509417, 12711678, 14527690, 16155567, 17626844	GO:0000350: generation of catalytic spliceosome for second transesterification step, GO:0000386: second spliceosomal transesterification activity, GO:0003676: nucleic acid binding, GO:0005634: nucleus, GO:0005681: spliceosome, GO:0005681: spliceosome, GO:0006397: mRNA processing, GO:0008270: zinc ion binding, GO:0008380: RNA splicing, GO:0031202: RNA splicing factor activity, transesterification …		-12.71	0.000220729	-1.59361
1777657_at	S. cerevisiae YMR295C GEN=JNM1 DB_XREF=GI:6323953 SEG=NC_001145:-858296,858889 DEF=Protein of unknown function; green fluorescent protein (GFP)-fusion protein localizes to the cell periphery and bud NOTE=Ymr295cp; go_component: bud [goid GO:0005933] [evidence IDA] [pmid 14562095]; go_function: molecular_function unknown [goid GO:0005554] [evidence ND]; go_process: biological_process unknown [goid…	JNM1	13	-858889	10594829, 12872131, 14562095, 16380504, 16464826, 16702403, 16943074	GO:0003674: molecular_function, GO:0005840: ribosome, GO:0005933: cellular bud, GO:0008150: biological_process		-14.5845	0.000128556	-1.58732
1772962_at	S. cerevisiae YFR008W GEN=FAR7 DB_XREF=GI:14318530 SEG=NC_001138:+160529,161194 DEF=Protein involved in G1 cell cycle arrest in response to pheromone, in a pathway different from the Far1p-dependent pathway; interacts with Far3p, Far8p, Far9p, Far10p, and Far11p NOTE=Far7p; go_component: cellular_component unknown [goid GO:0008372] [evidence ND]; go_function: molecular_function unknown [goid GO:0…	FAR7	6	160529	7670463, 12588993	GO:0000751: cell cycle arrest in response to pheromone, GO:0000751: cell cycle arrest in response to pheromone, GO:0003674: molecular_function, GO:0005575: cellular_component, GO:0007049: cell cycle		-11.8647	0.000288958	-1.5531
1774194_at	S. cerevisiae YPL177C GEN=CUP9 DB_XREF=GI:6325080 SEG=NC_001148:-213041,213961 DEF=Homeodomain-containing transcriptional repressor of PTR2, which encodes a major peptide transporter; imported peptides activate ubiquitin-dependent proteolysis, resulting in degradation of Cup9p and de-repression of PTR2 transcription NOTE=Cup9p; go_component: nucleus [goid GO:0005634] [evidence ISS] [pmid 7969120]…	CUP9	16	-213961	7969120, 9427760, 10850718, 10934481, 11396605, 12391316, 16122766, 16464824, 17003135, 17005992, 17693598, 18162538	GO:0003677: DNA binding, GO:0003700: transcription factor activity, GO:0003704: specific RNA polymerase II transcription factor activity, GO:0005634: nucleus, GO:0005634: nucleus, GO:0006355: regulation of transcription, DNA-dependent, GO:0006367: transcription initiation from RNA polymerase II promoter, GO:0006878: cellular copper ion homeostasis, GO:0016563: transcription activator activity, GO…		-11.6489	0.000310439	-1.52944
1780056_at	S. cerevisiae YBR014C GEN=IPP1 DB_XREF=GI:6319488 SEG=NC_001134:-266687,267298 DEF=Hypothetical ORF NOTE=Ybr014cp; go_component: membrane fraction [goid GO:0005624] [evidence IDA] [pmid 11935221]; go_component: vacuole (sensu Fungi) [goid GO:0000324] [evidence IDA] [pmid 14562095]; go_function: molecular_function unknown [goid GO:0005554] [evidence ND]; go_process: biological_process unknown [goi…	GRX7	2	-267336	7813418, 10407277, 10487928, 11316881, 11935221, 14562095, 18171082	GO:0000324: vacuole, cell cycle-correlated morphology, GO:0005624: membrane fraction, GO:0008150: biological_process, GO:0009055: electron carrier activity, GO:0015035: protein disulfide oxidoreductase activity, GO:0042803: protein homodimerization activity, GO:0045454: cell redox homeostasis, GO:0047142: enzyme-thiol transhydrogenase (glutathione-disulfide) activity		-12.108	0.000266909	-1.50853
1773377_at	S. cerevisiae YIL117C GEN=PRM5 DB_XREF=GI:6322074 SEG=NC_001141:-140610,141566 DEF=Pheromone-regulated protein, predicted to have 1 transmembrane segment; induced during cell integrity signalling NOTE=Prm5p; go_component: integral to membrane [goid GO:0016021] [evidence ISS] [pmid 11062271]; go_function: molecular_function unknown [goid GO:0005554] [evidence ND]; go_process: conjugation with cell…	PRM5	9	-141566	10594829, 11062271, 12410835, 12958213, 14657499, 15116342, 15876434, 16122766, 16782869, 17615293	GO:0000747: conjugation with cellular fusion, GO:0003674: molecular_function, GO:0016020: membrane, GO:0016021: integral to membrane, GO:0016021: integral to membrane, GO:0019236: response to pheromone		-19.192	4.34e-05	-1.5032
1770713_at	S. cerevisiae YKL190W GEN=CNB1 DB_XREF=GI:6322658 SEG=NC_001143:+82952,83555 DEF=Type 2B protein phosphatase; regulatory B subunit of calcineurin NOTE=Cnb1p; go_component: calcineurin complex [goid GO:0005955] [evidence IPI] [pmid 10887154]; go_component: cytoplasm [goid GO:0005737] [evidence ISS] [pmid 1321337]; go_function: calcium-dependent protein serine threonine phosphatase activity [goid G…	CNB1	11	82952	1281518, 1321337, 1659397, 7510323, 7528690, 7537264, 7542741, 7559604, 7693452, 8132612, 8394042, 8662738, 8668132, 8702500, 8756641, 8798496, 9190206, 9238019, 9407035, 9413431, 9447998, 9593662, 9632394, 9689141, 9808725, 10027971, 10197980, 10200328, 10361272, 10373463, 10515904, 10887154, 10948258, 11015619, 11115896, 11123906, 11230131, 11251806, 11382780, 11387321, 11432834, 11741891, 1187…	GO:0000754: adaptation to pheromone during conjugation with cellular fusion, GO:0004723: calcium-dependent protein serine/threonine phosphatase activity, GO:0004723: calcium-dependent protein serine/threonine phosphatase activity, GO:0005509: calcium ion binding, GO:0005509: calcium ion binding, GO:0005955: calcineurin complex, GO:0005955: calcineurin complex, GO:0006873: cellular ion homeostasis…		-17.2517	6.62e-05	-1.43087
1770213_at	S. cerevisiae YKL125W GEN=RRN3 DB_XREF=GI:6322724 SEG=NC_001143:+207893,209776 DEF=Required for transcription of rDNA by RNA Polymerase I NOTE=Rrn3p; go_component: RNA polymerase I transcription factor complex [goid GO:0000120] [evidence TAS] [pmid 9932458]; go_function: RNA polymerase I transcription factor activity [goid GO:0003701] [evidence TAS] [pmid 9932458]; go_process: transcription from …	RRN3	11	207891	8670901, 9315678, 9649439, 9837969, 9932458, 10628851, 10758157, 10791972, 11032814, 11250903, 11251085, 11259579, 11265758, 11438642, 11717393, 12015311, 12407181, 12646563, 14595104, 14612424, 14712638, 15094040, 15477604, 15647272, 15713619, 16155567, 16882981, 17203076, 18086878	GO:0000120: RNA polymerase I transcription factor complex, GO:0003701: RNA polymerase I transcription factor activity, GO:0005634: nucleus, GO:0006350: transcription, GO:0006355: regulation of transcription, DNA-dependent, GO:0006360: transcription from RNA polymerase I promoter		-11.9344	0.000282417	-1.42232
1773429_at	S. cerevisiae YDL137W GEN=ARF2 DB_XREF=GI:6320064 SEG=NC_001136:+216529,217074 DEF=ADP-ribosylation factor 2 NOTE=Arf2p; go_component: Golgi vesicle [goid GO:0005798] [evidence TAS] [pmid 9705267]; go_component: cytosol [goid GO:0005829] [evidence TAS] [pmid 9705267]; go_function: GTPase activity [goid GO:0003924] [evidence ISS] [pmid 2123295]; go_process: ER to Golgi transport [goid GO:0006888] …	ARF2	4	216529	1447192, 1497318, 1512254, 1899243, 2026581, 2082939, 2123295, 7770914, 7929113, 8063710, 8300631, 8465602, 8668142, 8702973, 8816753, 8896272, 8945477, 8955162, 8972577, 9020126, 9043113, 9407081, 9487133, 9539714, 9693364, 9705267, 9714721, 9742927, 9748261, 9756891, 9920936, 9927415, 10077583, 10198630, 10219233, 10219234, 10219235, 11124697, 11160834, 11208097, 11252894, 11274415, 11535602, 1…	GO:0000166: nucleotide binding, GO:0003924: GTPase activity, GO:0003924: GTPase activity, GO:0005525: GTP binding, GO:0005622: intracellular, GO:0005794: Golgi apparatus, GO:0005798: Golgi-associated vesicle, GO:0005829: cytosol, GO:0006810: transport, GO:0006888: ER to Golgi vesicle-mediated transport, GO:0006891: intra-Golgi vesicle-mediated transport, GO:0007264: small GTPase mediated signal t…		-11.3931	0.000338532	-1.41881
1778345_at	S. cerevisiae YMR163C GEN=DNF3 DB_XREF=GI:6323815 SEG=NC_001145:-584270,586387 DEF=Protein of unknown function; green fluorescent protein (GFP)-fusion protein localizes to the cytoplasm in a punctate pattern NOTE=Ymr163cp; go_component: cytoplasm [goid GO:0005737] [evidence IDA] [pmid 14562095]; go_function: molecular_function unknown [goid GO:0005554] [evidence ND]; go_process: biological_proces…	INP2	13	-586387	14562095, 16278933, 16678774, 17005268, 17506702, 17646399, 18177627	GO:0004872: receptor activity, GO:0005737: cytoplasm, GO:0005777: peroxisome, GO:0005777: peroxisome, GO:0005778: peroxisomal membrane, GO:0005779: integral to peroxisomal membrane, GO:0016020: membrane, GO:0016021: integral to membrane, GO:0043495: protein anchor, GO:0043495: protein anchor, GO:0043495: protein anchor, GO:0045033: peroxisome inheritance, GO:0045033: peroxisome inheritance, GO:00…		-11.52	0.00032422	-1.38385
1770312_at	S. cerevisiae YOR266W GEN=PNT1 DB_XREF=GI:6324840 SEG=NC_001147:+821020,822291 DEF=Involved in targeting of proteins to the mitochondrial inner membrane; Pentamidine resistance protein NOTE=Pnt1p; go_component: mitochondrial inner membrane [goid GO:0005743] [evidence IDA] [pmid 10490599]; go_function: molecular_function unknown [goid GO:0005554] [evidence TAS] [pmid 10490599]; go_process: inner m…	PNT1	15	821022	7695273, 9153759, 10490599, 10744987, 11950926, 12525855, 12699647, 12880202, 14764870, 16823961	GO:0003674: molecular_function, GO:0005739: mitochondrion, GO:0005739: mitochondrion, GO:0005743: mitochondrial inner membrane, GO:0016020: membrane, GO:0016021: integral to membrane, GO:0031305: integral to mitochondrial inner membrane, GO:0032979: protein insertion into mitochondrial membrane from inner side, GO:0032979: protein insertion into mitochondrial membrane from inner side, GO:0032979:…		15.6717	9.68e-05	1.2144
1776356_at	S. cerevisiae YNL042W GEN=YIP3 DB_XREF=GI:6324286 SEG=NC_001146:+548098,549288 DEF=Protein of unknown function, potential Cdc28p substrate; overproduction suppresses a pam1 slv3 double null mutation NOTE=Ynl042wp	BOP3	14	548101	14562095, 14574415, 15796894	GO:0003674: molecular_function, GO:0005634: nucleus, GO:0005634: nucleus, GO:0005737: cytoplasm, GO:0005737: cytoplasm, GO:0046689: response to mercury ion		11.7493	0.000300207	1.36195
1778331_at	S. cerevisiae YDL211C GEN=SHR3 DB_XREF=GI:6319990 SEG=NC_001136:-79295,80413 DEF=Hypothetical ORF NOTE=Ydl211cp; go_component: vacuole (sensu Fungi) [goid GO:0000324] [evidence IDA] [pmid 14562095]; go_function: molecular_function unknown [goid GO:0005554] [evidence ND]; go_process: biological_process unknown [goid GO:0000004] [evidence ND]	SHR3	4	-80413	9046097, 14562095	GO:0000324: vacuole, cell cycle-correlated morphology, GO:0003674: molecular_function, GO:0005773: vacuole, GO:0005774: vacuolar membrane, GO:0008150: biological_process, GO:0016020: membrane, GO:0016021: integral to membrane		15.5638	9.95e-05	1.39639
1778950_at	S. cerevisiae YMR013C GEN=SEC59 DB_XREF=GI:6323655 SEG=NC_001145:-295178,296737 DEF=catalyzes the CTP-mediated phosphorylation of dolichol, the terminal step in dolichyl monophosphate (Dol-P) biosynthesis. required for viability, normal rates of lipid intermediate synthesis, protein N-glycosylation. NOTE=Sec59p; go_component: membrane [goid GO:0016020] [evidence IDA] [pmid 2657387]; go_function: …	SEC59	13	-296737	1323123, 1333231, 2657387, 2677674, 2678101, 6368572, 6420074, 8108435, 8472892, 8654361, 9092234, 9412112, 9858571, 11003550, 12213788, 14652022, 16923818, 17273964, 17397129	GO:0004168: dolichol kinase activity, GO:0004168: dolichol kinase activity, GO:0004605: phosphatidate cytidylyltransferase activity, GO:0005783: endoplasmic reticulum, GO:0005789: endoplasmic reticulum membrane, GO:0005789: endoplasmic reticulum membrane, GO:0005789: endoplasmic reticulum membrane, GO:0006486: protein amino acid glycosylation, GO:0008654: phospholipid biosynthetic process, GO:001…	00510: N-Glycan biosynthesis	17.426	6.37e-05	1.41739
1778392_at	S. cerevisiae YBR153W GEN=RIB7 DB_XREF=GI:6319629 SEG=NC_001134:+547416,548150 DEF=Protein involved in the biosynthesis of riboflavin, second step in the riboflavin biosynthesis pathway NOTE=Rib7p; go_component: cellular_component unknown [goid GO:0008372] [evidence ND]; go_function: diaminohydroxyphosphoribosylaminopyrimidine deaminase activity [goid GO:0008835] [evidence IGI,IMP] [pmid 4555411]…	RIB7	2	547454	4555411, 4942329, 5366000, 8203148, 8256517, 8488729, 9068650, 10974568, 16204239, 16415000	GO:0005575: cellular_component, GO:0008703: 5-amino-6-(5-phosphoribosylamino)uracil reductase activity, GO:0008835: diaminohydroxyphosphoribosylaminopyrimidine deaminase activity, GO:0008835: diaminohydroxyphosphoribosylaminopyrimidine deaminase activity, GO:0009231: riboflavin biosynthetic process, GO:0009231: riboflavin biosynthetic process, GO:0016491: oxidoreductase activity, GO:0050661: NADP…	00740: Riboflavin metabolism	18.0445	5.55e-05	1.4408
1773926_at	S. cerevisiae YDR371W GEN=CTS2 DB_XREF=GI:6320579 SEG=NC_001136:+1219401,1220936 DEF=Sporulation-specific chitinase NOTE=Cts2p; go_component: cytoplasm [goid GO:0005737] [evidence IDA] [pmid 14562095]; go_function: molecular_function unknown [goid GO:0005554] [evidence ND]; go_process: biological_process unknown [goid GO:0000004] [evidence ND]	CTS2	4	1219405	8566773, 14562095, 16214381, 16760306	GO:0000272: polysaccharide catabolic process, GO:0003674: molecular_function, GO:0003824: catalytic activity, GO:0004553: hydrolase activity, hydrolyzing O-glycosyl compounds, GO:0004568: chitinase activity, GO:0005576: extracellular region, GO:0005737: cytoplasm, GO:0005975: carbohydrate metabolic process, GO:0006032: chitin catabolic process, GO:0008150: biological_process, GO:0008152: metaboli…		16.6229	7.67e-05	1.45716
1774868_at	S. cerevisiae YIL001W GEN=INP51 DB_XREF=GI:6322190 SEG=NC_001141:+353937,355478 DEF=Hypothetical ORF NOTE=Yil001wp; go_component: cytoplasm [goid GO:0005737] [evidence IDA] [pmid 14562095]; go_function: molecular_function unknown [goid GO:0005554] [evidence ND]; go_process: biological_process unknown [goid GO:0000004] [evidence ND]	IN51	9	353937	7762303, 14562095, 16314574	GO:0003674: molecular_function, GO:0005737: cytoplasm, GO:0008150: biological_process		13.308	0.000184302	1.52929
1769383_at	S. cerevisiae YIR021W GEN=MRS1 DB_XREF=GI:6322212 SEG=NC_001141:+397291,398382 DEF=Protein required for the splicing of two mitochondrial group I introns (BI3 in COB and AI5beta in COX1); forms a splicing complex, containing four subunits of Mrs1p and two subunits of the BI3-encoded maturase, that binds to the BI3 RNA NOTE=Mrs1p; go_component: mitochondrion [goid GO:0005739] [evidence TAS] [pmid …	MRS1	9	397291	1333316, 1699677, 2443348, 2834089, 8232290, 9341683, 10825168, 11773622, 12924947, 14576278, 16823961	GO:0000372: Group I intron splicing, GO:0003723: RNA binding, GO:0004520: endodeoxyribonuclease activity, GO:0004520: endodeoxyribonuclease activity, GO:0005739: mitochondrion, GO:0005739: mitochondrion, GO:0005739: mitochondrion, GO:0005759: mitochondrial matrix, GO:0006397: mRNA processing		13.5459	0.000171912	1.53141
1771602_at	S. cerevisiae YGL172W GEN=NUP49 DB_XREF=GI:6321266 SEG=NC_001139:+180704,182122 DEF=Subunit of the Nsp1p-Nup57p-Nup49p-Nic96p subcomplex of the nuclear pore complex (NPC), required for nuclear export of ribosomes NOTE=Nup49p; go_component: nuclear membrane [goid GO:0005635] [evidence IDA] [pmid 11914276]; go_component: nuclear pore [goid GO:0005643] [evidence IDA] [pmid 9442897]; go_function: str…	NUP49	7	180706	1385442, 1464327, 7559750, 7574503, 7626803, 7688296, 7813444, 7828598, 8227140, 8524308, 8557738, 8619317, 8740526, 8943370, 9017593, 9049242, 9087436, 9362057, 9368759, 9442897, 9520439, 9659919, 9725905, 9813081, 9864355, 9971735, 10428845, 10684247, 10747086, 11071906, 11266454, 11343909, 11387327, 11689687, 12206772, 12543930, 14960378, 15075274, 15643076, 16118182, 16361228, 17079785, 17082…	GO:0000055: ribosomal large subunit export from nucleus, GO:0005198: structural molecule activity, GO:0005634: nucleus, GO:0005635: nuclear envelope, GO:0005643: nuclear pore, GO:0005643: nuclear pore, GO:0006388: tRNA splicing, GO:0006406: mRNA export from nucleus, GO:0006407: rRNA export from nucleus, GO:0006408: snRNA export from nucleus, GO:0006409: tRNA export from nucleus, GO:0006606: prote…		13.6897	0.000164926	1.54146
1775532_at	S. cerevisiae YPR052C GEN=NHP6A DB_XREF=GI:6325309 SEG=NC_001148:-665688,665969 DEF=Homologous to mammalian high mobility group proteins 1 and 2; functions redundantly with the highly homologous gene, NHP6B; high-mobility group non-histone chromatin protein NOTE=Nhp6ap; go_component: nuclear chromatin [goid GO:0000790] [evidence IPI] [pmid 10228169]; go_function: chromatin binding [goid GO:000368…	NHP6A	16	-665971	1567437, 2406250, 3169249, 7721780, 8139543, 8516306, 8791420, 8946917, 8969238, 9468494, 9841672, 9872947, 10228169, 10361272, 10713159, 10715126, 11118215, 11162669, 11239460, 11287614, 11313475, 11358153, 11422939, 11432837, 11470514, 11533232, 11969400, 12024049, 12381320, 12524332, 12571244, 12612066, 12805231, 12933997, 12952948, 14739928, 15078868, 15082784, 15196460, 15226442, 15340090, 1…	GO:0000790: nuclear chromatin, GO:0003677: DNA binding, GO:0003682: chromatin binding, GO:0003682: chromatin binding, GO:0005634: nucleus, GO:0005694: chromosome, GO:0006260: DNA replication, GO:0006281: DNA repair, GO:0006325: establishment and/or maintenance of chromatin architecture, GO:0006338: chromatin remodeling, GO:0006350: transcription, GO:0006355: regulation of transcription, DNA-depen…		12.2971	0.000251206	1.66248
1773177_at	S. cerevisiae YIL016W GEN=SNL1 DB_XREF=GI:6322173 SEG=NC_001141:+321452,321931 DEF=Suppressor of nup116-C lethal. Snl1p is the first Bag domain protein identified in S. cerevisiae. NOTE=Snl1p; go_component: endoplasmic reticulum membrane [goid GO:0005789] [evidence IDA] [pmid 9450961]; go_component: membrane [goid GO:0016020] [evidence ISS] [pmid 9450961]; go_component: nuclear membrane [goid GO:…	SNL1	9	321452	9450961, 12105220, 14576278, 16361228, 16823961	GO:0005634: nucleus, GO:0005635: nuclear envelope, GO:0005635: nuclear envelope, GO:0005739: mitochondrion, GO:0005783: endoplasmic reticulum, GO:0005789: endoplasmic reticulum membrane, GO:0005789: endoplasmic reticulum membrane, GO:0006457: protein folding, GO:0006915: apoptosis, GO:0006999: nuclear pore organization and biogenesis, GO:0016020: membrane, GO:0016020: membrane, GO:0016021: integr…		20.1141	3.61e-05	1.6701
1773062_at	S. cerevisiae YBR003W GEN=COQ1 DB_XREF=GI:6319475 SEG=NC_001134:+242773,244194 DEF=Hexaprenyl pyrophosphate synthetase, catalyzes the first step in ubiquinone (coenzyme Q) biosynthesis NOTE=Coq1p; go_component: mitochondrion [goid GO:0005739] [evidence IMP] [pmid 10760477]; go_function: trans-hexaprenyltranstransferase activity [goid GO:0000010] [evidence IMP] [pmid 9708911]; go_process: ubiquino…	COQ1	2	242811	1740455, 2198286, 2215420, 7813418, 8003978, 8091860, 8621692, 8702542, 8765142, 9083049, 9133618, 9324242, 9708911, 10224154, 10419476, 10760477, 12727869, 14576278, 14757233, 15548532, 15653808, 15792955, 15870279, 16624818, 16823961, 17332895, 17391640, 17482885	GO:0000010: trans-hexaprenyltranstransferase activity, GO:0005739: mitochondrion, GO:0005739: mitochondrion, GO:0005739: mitochondrion, GO:0005743: mitochondrial inner membrane, GO:0006744: ubiquinone biosynthetic process, GO:0008299: isoprenoid biosynthetic process, GO:0016020: membrane, GO:0016740: transferase activity	00510: N-Glycan biosynthesis	11.9263	0.00028317	1.67808
1779253_at	S. cerevisiae YOR087W GEN=YVC1 DB_XREF=GI:27808717 SEG=NC_001147:+487708,489735 DEF=Vacuolar cation channel, mediates release of Ca(2+) from the vacuole in response to hyperosmotic shock NOTE=Yvc1p; go_component: vacuole (sensu Fungi) [goid GO:0000324] [evidence IDA] [pmid 11427713]; go_function: calcium activated cation channel activity [goid GO:0005227] [evidence IDA] [pmid 1700419]; go_functio…	YVC1	15	487709	1700419, 2447071, 2465412, 9200815, 11427713, 11781332, 12748633, 12754197, 12771382, 15299026, 15711808, 16006117, 16113216, 16118182, 17107617, 17878311, 18042709, 18323404	GO:0000324: vacuole, cell cycle-correlated morphology, GO:0005216: ion channel activity, GO:0005227: calcium activated cation channel activity, GO:0005244: voltage-gated ion channel activity, GO:0005262: calcium channel activity, GO:0005262: calcium channel activity, GO:0005267: potassium channel activity, GO:0005272: sodium channel activity, GO:0005509: calcium ion binding, GO:0005773: vacuole, …		11.5751	0.000318229	1.68886
1775699_at	S. cerevisiae YLR113W GEN=HOG1 DB_XREF=GI:6323142 SEG=NC_001144:+371621,372928 DEF=Mitogen-activated protein kinase involved in osmoregulation via three independent osmosensors; mediates the recruitment and activation of RNA Pol II at Hot1p-dependent promoters; localization regulated by Ptp2p and Ptp3p NOTE=Hog1p; go_component: cytoplasm [goid GO:0005737] [evidence IDA] [pmid 11914276]; go_compon…	HOG1	12	371621	7493921, 7500933, 7523111, 7565587, 7565776, 7624781, 7681220, 7704576, 7721779, 7914033, 7923353, 7941729, 7969172, 8024815, 8047888, 8117623, 8196651, 8197159, 8389568, 8395011, 8557102, 8601473, 8607977, 8608010, 8649397, 8662716, 8666821, 8668180, 8756598, 8791420, 8801420, 8808622, 8824643, 8900184, 8925912, 8943326, 8943330, 9032256, 9032988, 9090053, 9108291, 9135147, 9148932, 9148959, 917…	GO:0000166: nucleotide binding, GO:0004672: protein kinase activity, GO:0004674: protein serine/threonine kinase activity, GO:0004707: MAP kinase activity, GO:0004707: MAP kinase activity, GO:0004707: MAP kinase activity, GO:0005524: ATP binding, GO:0005634: nucleus, GO:0005634: nucleus, GO:0005737: cytoplasm, GO:0005737: cytoplasm, GO:0006350: transcription, GO:0006355: regulation of transcripti…	04010: MAPK signaling pathway	11.7227	0.000302876	1.69269
1772412_at	S. cerevisiae YAL023C GEN=PMT2 DB_XREF=GI:27469358 SEG=NC_001133:-106275,108554 DEF=Transfers mannosyl residues from dolichyl phosphate-D-mannose to seryl and threonyl residues in proteins; acts in complex with Pmt1p NOTE=Pmt2p; go_component: endoplasmic reticulum [goid GO:0005783] [evidence TAS] [pmid 8918452]; go_function: dolichyl-phosphate-mannose-protein mannosyltransferase activity [goid GO…	PMT2	1	-108552	7852348, 8144453, 8543034, 8585318, 8724139, 8904340, 8918452, 9184828, 9694829, 10521541, 10564805, 10764776, 11113201, 11294909, 12431460, 12551906, 12684840, 12776183, 14555493, 14570984, 14661025, 14673142, 14764870, 15470092, 15809069, 15948957, 16200504, 16269340, 16534748, 17024709, 17343985, 17587671, 18182384	GO:0000030: mannosyltransferase activity, GO:0004169: dolichyl-phosphate-mannose-protein mannosyltransferase activity, GO:0004169: dolichyl-phosphate-mannose-protein mannosyltransferase activity, GO:0004169: dolichyl-phosphate-mannose-protein mannosyltransferase activity, GO:0005783: endoplasmic reticulum, GO:0005783: endoplasmic reticulum, GO:0005789: endoplasmic reticulum membrane, GO:0006493: …		13.4256	0.000178044	1.70127
1771246_at	S. cerevisiae YBR252W GEN=DUT1 DB_XREF=GI:6319729 SEG=NC_001134:+722568,723011 DEF=dUTPase, catalyzes the hydrolysis of dUTP to dUMP and PPi and thereby prevents the incorporation of uracil into DNA during replication NOTE=Dut1p; go_component: cytoplasm [goid GO:0005737] [evidence IDA] [pmid 14562095]; go_component: nucleus [goid GO:0005634] [evidence IDA] [pmid 14562095]; go_function: dUTP dipho…	DUT1	2	722606	3020375, 7874734, 8223452, 8256522, 11468401, 12208740, 14562095, 14585995, 16155567, 16617146, 16793364, 16943325	GO:0004170: dUTP diphosphatase activity, GO:0004170: dUTP diphosphatase activity, GO:0005634: nucleus, GO:0005737: cytoplasm, GO:0009117: nucleotide metabolic process, GO:0009213: pyrimidine deoxyribonucleoside triphosphate catabolic process, GO:0016787: hydrolase activity, GO:0046080: dUTP metabolic process	00240: Pyrimidine metabolism	16.735	7.47e-05	1.71115
1770168_s_at	S. cerevisiae YOR390W GEN=FDH1 DB_XREF=GI:6324966 SEG=NC_001147:+1076780,1077907 DEF=Hypothetical ORF NOTE=Yor390wp; go_component: cellular_component unknown [goid GO:0008372] [evidence ND]; go_function: molecular_function unknown [goid GO:0005554] [evidence ND]; go_process: biological_process unknown [goid GO:0000004] [evidence ND]	FDH1	15	1076782		GO:0003674: molecular_function, GO:0005575: cellular_component, GO:0008150: biological_process, GO:0016020: membrane, GO:0016021: integral to membrane		13.2789	0.00018589	1.74106
1773805_at	S. cerevisiae YJR098C GEN=JJJ3 DB_XREF=GI:6322558 SEG=NC_001142:-613103,615070 DEF=Hypothetical ORF NOTE=Yjr098cp; go_component: cytoplasm [goid GO:0005737] [evidence IDA] [pmid 14562095]; go_function: molecular_function unknown [goid GO:0005554] [evidence ND]; go_process: biological_process unknown [goid GO:0000004] [evidence ND]	JJJ3	10	-615149	14562095, 14576278, 16278933, 16823961, 18205391	GO:0003674: molecular_function, GO:0005737: cytoplasm, GO:0005739: mitochondrion, GO:0006505: GPI anchor metabolic process, GO:0006886: intracellular protein transport, GO:0008150: biological_process, GO:0016788: hydrolase activity, acting on ester bonds, GO:0031227: intrinsic to endoplasmic reticulum membrane		11.5206	0.000324146	1.74157
1769903_at	S. cerevisiae YLR212C GEN=TUB4 DB_XREF=GI:6323241 SEG=NC_001144:-564862,566283 DEF=Gamma-tubulin, involved in nucleating microtubules from both the cytoplasmic and nuclear faces of the spindle pole body NOTE=Tub4p; go_component: inner plaque of spindle pole body [goid GO:0005822] [evidence IDA] [pmid 9215630]; go_component: outer plaque of spindle pole body [goid GO:0005824] [evidence IDA] [pmid …	TUB4	12	-566283	348712, 357437, 387444, 1819516, 2257640, 6751829, 7050129, 7553912, 7664329, 7702593, 7779783, 8557744, 8670895, 8707827, 8707828, 8952074, 8982447, 9057082, 9057315, 9130700, 9144213, 9153752, 9362516, 9384578, 9463374, 9529377, 9566968, 9670012, 9693376, 9792686, 9851918, 10047520, 10202141, 10322210, 10330408, 10339566, 10359612, 10428957, 10518996, 10823944, 10884685, 11005015, 11034903, 110…	GO:0000166: nucleotide binding, GO:0000928: gamma-tubulin small complex, spindle pole body, GO:0003924: GTPase activity, GO:0005200: structural constituent of cytoskeleton, GO:0005525: GTP binding, GO:0005634: nucleus, GO:0005822: inner plaque of spindle pole body, GO:0005824: outer plaque of spindle pole body, GO:0005874: microtubule, GO:0007017: microtubule-based process, GO:0007020: microtubul…		13.5419	0.000172112	1.75478
1778599_at	S. cerevisiae YKL150W GEN=MCR1 DB_XREF=GI:6322699 SEG=NC_001143:+166549,167457 DEF=NADH-cytochrome b5 reductase NOTE=Mcr1p; go_component: mitochondrial intermembrane space [goid GO:0005758] [evidence IDA] [pmid 8001120]; go_component: mitochondrial outer membrane [goid GO:0005741] [evidence IDA] [pmid 8001120]; go_function: cytochrome-b5 reductase activity [goid GO:0004128] [evidence IDA] [pmid 8…	MCR1	11	166549	14930, 8001120, 9199337, 9866716, 9880378, 10024528, 10622712, 10773443, 11389906, 11420140, 11818335, 12545388, 14576278, 15590813, 15992824, 16232682, 16407407, 16457600, 16689936, 16823961, 17244705, 17335847, 17938904, 17960580, 18279676	GO:0004128: cytochrome-b5 reductase activity, GO:0004128: cytochrome-b5 reductase activity, GO:0005739: mitochondrion, GO:0005739: mitochondrion, GO:0005741: mitochondrial outer membrane, GO:0005758: mitochondrial intermembrane space, GO:0006696: ergosterol biosynthetic process, GO:0006979: response to oxidative stress, GO:0016020: membrane, GO:0016021: integral to membrane, GO:0016491: oxidoredu…	00530: Aminosugars metabolism	13.77	0.000161175	1.76629
1771292_at	S. cerevisiae YDR224C GEN=HTB1 DB_XREF=GI:6320430 SEG=NC_001136:-914309,914704 DEF=Histone H2B (HTB1 and HTB2 code for nearly identical proteins) NOTE=Htb1p; go_component: nuclear nucleosome [goid GO:0000788] [evidence TAS] [pmid 2275823]; go_component: nuclear nucleosome [goid GO:0000788] [evidence IDA] [pmid 9256430]; go_function: DNA binding [goid GO:0003677] [evidence TAS] [pmid 2275823]; go_…	HTB1	4	-914708	1312335, 1406694, 1459453, 1655565, 2188095, 2199321, 2201678, 2247060, 2275823, 2834263, 2834270, 2847314, 2850263, 3123916, 3316978, 3510079, 3518945, 3547077, 6360379, 6751560, 7006833, 7016339, 7016340, 7024912, 7800482, 7972003, 8017102, 8035801, 8183346, 8224824, 8349647, 8417331, 8655644, 8670902, 8844144, 8849886, 9009207, 9055075, 9179300, 9256430, 9497395, 9610403, 9844638, 9878065, 100…	GO:0000786: nucleosome, GO:0000788: nuclear nucleosome, GO:0003677: DNA binding, GO:0003677: DNA binding, GO:0005634: nucleus, GO:0005694: chromosome, GO:0006301: postreplication repair, GO:0006333: chromatin assembly or disassembly, GO:0006334: nucleosome assembly, GO:0045816: negative regulation of transcription from RNA polymerase II promoter, global		23.4208	1.97e-05	1.79637
1774974_at	S. cerevisiae YML056C GEN=IMD4 DB_XREF=GI:6323585 SEG=NC_001145:-162194,164176 DEF=Inosine monophosphate dehydrogenase, catalyzes the first step of GMP biosynthesis, member of a four-gene family in S. cerevisiae, constitutively expressed NOTE=Imd4p; go_component: cytoplasm [goid GO:0005737] [evidence IDA] [pmid 14562095]; go_function: IMP dehydrogenase activity [goid GO:0003938] [evidence ISS] [p…	IMD4	13	-164176	9079920, 10648617, 10734188, 11003640, 11035032, 11441018, 11804584, 12016207, 12106905, 12545388, 12746440, 12917348, 14562095, 15292516, 15780657, 16012843, 16278936, 16969341, 17960580	GO:0003824: catalytic activity, GO:0003938: IMP dehydrogenase activity, GO:0003938: IMP dehydrogenase activity, GO:0005737: cytoplasm, GO:0006164: purine nucleotide biosynthetic process, GO:0006177: GMP biosynthetic process, GO:0008150: biological_process, GO:0008152: metabolic process, GO:0016491: oxidoreductase activity, GO:0030955: potassium ion binding, GO:0046872: metal ion binding	00230: Purine metabolism	14.7446	0.000123144	1.82161
1774565_at	S. cerevisiae YFR007W GEN=SAD1 DB_XREF=GI:14318529 SEG=NC_001138:+159293,160354 DEF=Hypothetical ORF NOTE=Yfr007wp; go_component: cellular_component unknown [goid GO:0008372] [evidence ND]; go_function: molecular_function unknown [goid GO:0005554] [evidence ND]; go_process: biological_process unknown [goid GO:0000004] [evidence ND]	YFH7	6	159293	18004758	GO:0005575: cellular_component, GO:0016301: kinase activity, GO:0016310: phosphorylation, GO:0016887: ATPase activity		11.6282	0.000312597	1.82377
1779664_at	S. cerevisiae YJL112W GEN=MDV1 DB_XREF=GI:6322349 SEG=NC_001142:+205222,207366 DEF=WD repeat protein that regulates steps in the Dnm1p-dependent process of mitochondrial fission. NOTE=Mdv1p; go_component: mitochondrial outer membrane [goid GO:0005741] [evidence IDA] [pmid 11038182]; go_function: molecular_function unknown [goid GO:0005554] [evidence ND]; go_process: mitochondrial fission [goid GO…	MDV1	10	205301	11038180, 11038182, 11038183, 11179417, 12163467, 14517324, 15254264, 15520274, 15809300, 15956549, 16009724, 16247028, 16272155, 16407407, 16601120, 16823961, 16835275, 17335847, 17410204, 17580078, 17884824	GO:0000002: mitochondrial genome maintenance, GO:0000002: mitochondrial genome maintenance, GO:0000266: mitochondrial fission, GO:0000266: mitochondrial fission, GO:0000266: mitochondrial fission, GO:0003674: molecular_function, GO:0005739: mitochondrion, GO:0005739: mitochondrion, GO:0005741: mitochondrial outer membrane, GO:0005741: mitochondrial outer membrane, GO:0016020: membrane		15.0758	0.000112822	1.82737
1780144_at	S. cerevisiae YMR228W GEN=MTF1 DB_XREF=GI:6323884 SEG=NC_001145:+724625,725650 DEF=Mitochondrial RNA polymerase specificity factor NOTE=Mtf1p; go_component: mitochondrial matrix [goid GO:0005759] [evidence TAS] [pmid 10447593]; go_function: S-adenosylmethionine-dependent methyltransferase activity [goid GO:0008757] [evidence ISS] [pmid 12872006]; go_function: transcription cofactor activity [goid…	MTF1	13	724625	776693, 786373, 1549466, 1939277, 2183001, 2442167, 2693937, 2853292, 3053163, 3292522, 7040374, 7669038, 7744847, 7891705, 7929382, 7975901, 8163164, 8344889, 8384295, 8965728, 9196077, 9353258, 9469842, 9799362, 9990050, 10447593, 10930839, 10958696, 11567089, 11809803, 12021282, 12270918, 12872006, 14570924, 14676199, 15039075, 15060153, 15257659, 15342628, 16371505, 16533820, 16630276, 166781…	GO:0000154: rRNA modification, GO:0000179: rRNA (adenine-N6,N6-)-dimethyltransferase activity, GO:0003677: DNA binding, GO:0005739: mitochondrion, GO:0005739: mitochondrion, GO:0005758: mitochondrial intermembrane space, GO:0005759: mitochondrial matrix, GO:0006260: DNA replication, GO:0006350: transcription, GO:0006355: regulation of transcription, DNA-dependent, GO:0006390: transcription from m…		12.8362	0.000212342	1.83495
1770968_at	S. cerevisiae YLR038C GEN=COX12 DB_XREF=GI:6323067 SEG=NC_001144:-224922,225173 DEF=Subunit VIb of cytochrome c oxidase, which is the terminal member of the mitochondrial inner membrane electron transport chain; required for assembly of fully active cytochrome c oxidase but not required for activity after assembly NOTE=Cox12p; go_component: respiratory chain complex IV (sensu Eukarya) [goid GO:00…	COX12	12	-225173	1385, 171256, 201622, 221490, 221509, 221510, 227884, 1331057, 1331058, 1665335, 2844807, 2982841, 4287709, 4309989, 4332559, 4346952, 4346953, 4358612, 4360672, 7797555, 7851399, 8381337, 8662933, 8702496, 10449761, 10764779, 10849661, 11245784, 11818335, 11943460, 14561769, 14576278, 15921494, 16084486, 16118182, 16436509, 16581005, 16641319, 16760263, 16823961, 17761666, 17881727	GO:0004129: cytochrome-c oxidase activity, GO:0004129: cytochrome-c oxidase activity, GO:0004129: cytochrome-c oxidase activity, GO:0005739: mitochondrion, GO:0005739: mitochondrion, GO:0005751: mitochondrial respiratory chain complex IV, GO:0008535: respiratory chain complex IV assembly, GO:0016491: oxidoreductase activity	00190: Oxidative phosphorylation	16.3805	8.13e-05	1.84001
1771100_at	S. cerevisiae YGL254W GEN=FZF1 DB_XREF=GI:6321183 SEG=NC_001139:+22304,23203 DEF=Transcription factor involved in sulfite resistance; contains five zinc-fingers; activates SSU1 transcription NOTE=Fzf1p; go_component: nucleus [goid GO:0005634] [evidence IC] [pmid 10234785]; go_function: transcription factor activity [goid GO:0003700] [evidence IDA] [pmid 10234785]; go_process: positive regulation …	FZF1	7	22304	1473174, 7992510, 8082198, 8322518, 8889516, 8972578, 9171100, 9294463, 9990050, 10234785, 10654087, 10870099, 11179416, 15574895, 16014606, 16116289, 16630273, 16709784, 16785442, 16879422, 17003135, 18220337	GO:0000316: sulfite transport, GO:0003676: nucleic acid binding, GO:0003677: DNA binding, GO:0003700: transcription factor activity, GO:0005622: intracellular, GO:0005634: nucleus, GO:0005634: nucleus, GO:0006350: transcription, GO:0006355: regulation of transcription, DNA-dependent, GO:0008270: zinc ion binding, GO:0045944: positive regulation of transcription from RNA polymerase II promoter, GO…		12.6999	0.000221416	1.85096
1775412_at	S. cerevisiae YDR078C GEN=SHU2 DB_XREF=GI:6320283 SEG=NC_001136:-602193,602864 DEF=Suppressor of hydroxy-urea sensitivity NOTE=Shu2p; go_component: cellular_component unknown [goid GO:0008372] [evidence ND]; go_function: molecular_function unknown [goid GO:0005554] [evidence ND]; go_process: biological_process unknown [goid GO:0000004] [evidence ND]	SHU2	4	-602866	12496357, 12972632, 15184655, 15654096, 16121259, 17206143, 17671161	GO:0003674: molecular_function, GO:0005575: cellular_component, GO:0045021: error-free DNA repair		11.4168	0.0003358	1.85504
1771652_at	S. cerevisiae YML096W GEN=VPS9 DB_XREF=GI:6323542 SEG=NC_001145:+79909,81486 DEF=Hypothetical ORF NOTE=Yml096wp; go_component: cytoplasm [goid GO:0005737] [evidence IDA] [pmid 14562095]; go_function: molecular_function unknown [goid GO:0005554] [evidence ND]; go_process: biological_process unknown [goid GO:0000004] [evidence ND]	VPS9	13	79909	14562095, 16943074	GO:0003674: molecular_function, GO:0004066: asparagine synthase (glutamine-hydrolyzing) activity, GO:0005737: cytoplasm, GO:0005737: cytoplasm, GO:0006529: asparagine biosynthetic process, GO:0006541: glutamine metabolic process, GO:0008150: biological_process, GO:0008652: amino acid biosynthetic process, GO:0016874: ligase activity		12.7289	0.000219445	1.90916
1777778_at	S. cerevisiae YNL035C GEN=NCE103 DB_XREF=GI:6324293 SEG=NC_001146:-568520,569689 DEF=Hypothetical ORF NOTE=Ynl035cp; go_component: nucleus [goid GO:0005634] [evidence IDA] [pmid 14562095]; go_function: molecular_function unknown [goid GO:0005554] [evidence ND]; go_process: biological_process unknown [goid GO:0000004] [evidence ND]	NCE103	14	-569692	9774671, 10649453, 14562095	GO:0003674: molecular_function, GO:0005634: nucleus, GO:0008150: biological_process		21.2393	2.91e-05	1.92855
1772330_at	S. cerevisiae YDR414C GEN=ERD1 DB_XREF=GI:6320622 SEG=NC_001136:-1295586,1296674 DEF=Predicted membrane protein required for the retention of lumenal endoplasmic reticulum proteins; mutants secrete the endogenous ER protein, BiP (Kar2p) NOTE=Erd1p; go_component: membrane [goid GO:0016020] [evidence IDA] [pmid 2178921]; go_function: molecular_function unknown [goid GO:0005554] [evidence ND]; go_pr…	ERD1	4	-1296678	1497318, 2178921, 3049074, 7992512, 9184829, 10972812, 12077337, 14734024, 14764870, 15590673, 18083825	GO:0003674: molecular_function, GO:0005783: endoplasmic reticulum, GO:0006486: protein amino acid glycosylation, GO:0006621: protein retention in ER, GO:0006810: transport, GO:0015031: protein transport, GO:0016020: membrane, GO:0016020: membrane, GO:0016021: integral to membrane		12.7422	0.000218551	1.93755
1773125_at	S. cerevisiae YGR283C GEN=BGL2 DB_XREF=GI:6321722 SEG=NC_001139:-1059020,1060045 DEF=Hypothetical ORF NOTE=Ygr283cp; go_component: nucleolus [goid GO:0005730] [evidence IDA] [pmid 14562095]; go_function: molecular_function unknown [goid GO:0005554] [evidence ND]; go_process: biological_process unknown [goid GO:0000004] [evidence ND]	BGL2	7	-1060047	9090054, 12702675, 14562095, 16195452, 16544271, 16702403, 17396164	GO:0003674: molecular_function, GO:0005730: nucleolus, GO:0005840: ribosome, GO:0042254: ribosome biogenesis and assembly		32.7902	5.16e-06	1.94415
1769810_at	S. cerevisiae YDR206W GEN=EBS1 DB_XREF=GI:6320412 SEG=NC_001136:+862047,864701 DEF=Protein of unknown function, contains a putative RNA recognition motif, deletion results in short telomeres; similar to Est1p, may be partially redundant with Est1p for telomere maintenance NOTE=Ebs1p; go_component: nucleus [goid GO:0005634] [evidence ISS] [pmid 10688642]; go_function: molecular_function unknown [g…	EBS1	4	862051	10688642, 12084816, 16467471, 16552446, 17984081	GO:0000184: mRNA catabolic process, nonsense-mediated decay, GO:0000723: telomere maintenance, GO:0000781: chromosome, telomeric region, GO:0000932: cytoplasmic mRNA processing body, GO:0003674: molecular_function, GO:0005634: nucleus, GO:0005694: chromosome, GO:0005737: cytoplasm, GO:0007004: telomere maintenance via telomerase, GO:0007004: telomere maintenance via telomerase, GO:0017148: negati…		16.8569	7.26e-05	1.9741
1775489_at	S. cerevisiae YNL181W GEN=IPI3 DB_XREF=GI:6324148 SEG=NC_001146:+298335,299558 DEF=Protein required for cell viability NOTE=Ynl181wp; go_component: endoplasmic reticulum [goid GO:0005783] [evidence IDA] [pmid 14690591]; go_component: nuclear membrane [goid GO:0005635] [evidence IDA] [pmid 14690591]; go_function: oxidoreductase activity [goid GO:0016491] [evidence ISS] [pmid 14690591]; go_function…	IPI3	14	298337	9811845, 14562095, 14690591	GO:0003824: catalytic activity, GO:0005488: binding, GO:0005635: nuclear envelope, GO:0005783: endoplasmic reticulum, GO:0008150: biological_process, GO:0008152: metabolic process, GO:0016020: membrane, GO:0016021: integral to membrane, GO:0016491: oxidoreductase activity, GO:0016491: oxidoreductase activity, GO:0016726: oxidoreductase activity, acting on CH or CH2 groups, NAD or NADP as acceptor		20.9874	3.05e-05	1.99178
1770979_at	S. cerevisiae YIL134W GEN=FLX1 DB_XREF=GI:6322057 SEG=NC_001141:+97395,98330 DEF=Protein required for transport of flavin adenine dinucleotide (FAD) from mitochondria, where it is synthesized from riboflavin, to the cytosol NOTE=Flx1p; go_component: mitochondrion [goid GO:0005739] [evidence ISS] [pmid 8631763]; go_function: flavin-adenine dinucleotide transporter activity [goid GO:0015230] [evide…	FLX1	9	97395	8631763, 9178508, 10978331, 12171066, 12660165, 14555654, 14576278, 16118182, 16132231, 16165386, 16823961, 16844075, 16949250, 18279395	GO:0005488: binding, GO:0005739: mitochondrion, GO:0005739: mitochondrion, GO:0005743: mitochondrial inner membrane, GO:0006810: transport, GO:0015230: FAD transmembrane transporter activity, GO:0015883: FAD transport, GO:0016020: membrane, GO:0016021: integral to membrane		15.1628	0.000110292	2.01865
1774160_at	S. cerevisiae YER027C GEN=GAL83 DB_XREF=GI:6320865 SEG=NC_001137:-208978,210231 DEF=One of three possible beta-subunits of the Snf1 kinase complex, allows nuclear localization of the Snf1 kinase complex in the presence of a nonfermentable carbon source; contains glycogen-binding domain NOTE=Gal83p; go_component: nucleus [goid GO:0005634] [evidence IDA] [pmid 11331606]; go_function: SNF1A AMP-acti…	GAL83	5	-210231	2201902, 6337998, 6765598, 7813428, 7961907, 8013904, 8088514, 8293971, 8514124, 8598052, 8621499, 8628258, 9121458, 9759505, 10207618, 10417704, 10581241, 10628972, 10990457, 11252725, 11331606, 11514507, 12023870, 12393914, 12556493, 12562756, 12582119, 12715202, 14534077, 14636999, 14673168, 15340085, 15363851, 15803412, 15824893, 15879520, 15890650, 16524925, 17071825, 17237508, 17553578	GO:0001403: invasive growth in response to glucose limitation, GO:0004679: AMP-activated protein kinase activity, GO:0004679: AMP-activated protein kinase activity, GO:0005634: nucleus, GO:0005641: nuclear envelope lumen, GO:0005737: cytoplasm, GO:0006468: protein amino acid phosphorylation, GO:0007155: cell adhesion, GO:0007165: signal transduction, GO:0031588: AMP-activated protein kinase compl…		20.4104	3.4e-05	2.08628
1779140_at	S. cerevisiae YER099C GEN=PRS2 DB_XREF=GI:6320946 SEG=NC_001137:-358101,359057 DEF=5-phospho-ribosyl-1(alpha)-pyrophosphate synthetase, involved in nucleotide, histidine, and tryptophan biosynthesis; one of a five related enzymes, which are active as heteromultimeric complexes NOTE=Prs2p; go_component: cytoplasm [goid GO:0005737] [evidence IDA] [pmid 14562095]; go_function: ribose-phosphate dipho…	PRS2	5	-359057	7992503, 9108276, 9829955, 10212224, 11101685, 14562095, 15280369, 15470112	GO:0000105: histidine biosynthetic process, GO:0000162: tryptophan biosynthetic process, GO:0000287: magnesium ion binding, GO:0004749: ribose phosphate diphosphokinase activity, GO:0004749: ribose phosphate diphosphokinase activity, GO:0005737: cytoplasm, GO:0005737: cytoplasm, GO:0006166: purine ribonucleoside salvage, GO:0006189: 'de novo' IMP biosynthetic process, GO:0006207: 'de novo' pyrimi…	00030: Pentose phosphate pathway, 00230: Purine metabolism	23.5338	1.93e-05	2.10539
1776108_at	S. cerevisiae YNL046W GEN=ALG11 DB_XREF=GI:6324282 SEG=NC_001146:+542302,542820 DEF=Hypothetical ORF NOTE=Ynl046wp; go_component: endoplasmic reticulum [goid GO:0005783] [evidence IDA] [pmid 14562095]; go_function: molecular_function unknown [goid GO:0005554] [evidence ND]; go_process: biological_process unknown [goid GO:0000004] [evidence ND]	ALG11	14	542305	11309124, 14562095, 16234568	GO:0003674: molecular_function, GO:0005783: endoplasmic reticulum, GO:0005783: endoplasmic reticulum, GO:0005789: endoplasmic reticulum membrane, GO:0016020: membrane, GO:0016021: integral to membrane, GO:0042493: response to drug		15.2008	0.000109208	2.13287
1773424_at	S. cerevisiae YER182W GEN=SLO1 DB_XREF=GI:6321030 SEG=NC_001137:+552520,553254 DEF=The authentic, non-tagged protein was localized to the mitochondria NOTE=Yer182wp	FMP10	5	552520	14562095, 14576278, 16823961	GO:0003674: molecular_function, GO:0005739: mitochondrion, GO:0008150: biological_process, GO:0016020: membrane, GO:0016021: integral to membrane		13.0881	0.000196757	2.16819
1773919_at	S. cerevisiae YLR395C GEN=COX8 DB_XREF=GI:6323427 SEG=NC_001144:-909729,909965 DEF=Subunit VIII of cytochrome c oxidase, which is the terminal member of the mitochondrial inner membrane electron transport chain NOTE=Cox8p; go_component: respiratory chain complex IV (sensu Eukarya) [goid GO:0005751] [evidence IPI] [pmid 1331058]; go_function: cytochrome-c oxidase activity [goid GO:0004129] [eviden…	COX8	12	-909965	1385, 43469, 171256, 201622, 221490, 227884, 1331058, 1665335, 2844807, 2982841, 3013877, 3023386, 4287709, 4309989, 4332559, 4346952, 4346953, 4351218, 4358612, 4360672, 6327684, 6327685, 7797555, 7851399, 8381337, 8662933, 8702496, 9169434, 10385027, 10449761, 10764779, 10849661, 11099503, 11245784, 11943460, 12545388, 14561769, 14576278, 15507444, 15652485, 15921494, 16084486, 16118182, 164365…	GO:0004129: cytochrome-c oxidase activity, GO:0004129: cytochrome-c oxidase activity, GO:0005739: mitochondrion, GO:0005739: mitochondrion, GO:0005743: mitochondrial inner membrane, GO:0005751: mitochondrial respiratory chain complex IV, GO:0006123: mitochondrial electron transport, cytochrome c to oxygen, GO:0016020: membrane, GO:0016491: oxidoreductase activity	00190: Oxidative phosphorylation	11.8627	0.000289144	2.16943
1773412_at	S. cerevisiae YAR007C GEN=RFA1 DB_XREF=GI:6319321 SEG=NC_001133:-156758,158623 DEF=Rfa1p, Rfa2p, and Rfa3p make up RPA, a highly conserved single-stranded DNA-binding protein involved in DNA replication, recombination and repair; binds URS1 and CAR1 NOTE=Rfa1p; go_component: DNA replication factor A complex [goid GO:0005662] [evidence TAS] [pmid 9242902]; go_component: chromosome, telomeric regio…	RFA1	1	-158621	1522601, 1883885, 1885001, 1924369, 2050703, 2192864, 2200738, 2554144, 7634335, 7659776, 7701565, 7760808, 7761422, 7768886, 7862153, 7862154, 7969128, 8066464, 8183313, 8355713, 8381428, 8626644, 8804316, 8836179, 8910442, 8914514, 9065463, 9093844, 9111307, 9166765, 9242902, 9275237, 9353267, 9450760, 9539419, 9600915, 9632824, 9665842, 9679065, 9702187, 9708741, 9724654, 9730822, 9806417, 981…	GO:0000722: telomere maintenance via recombination, GO:0000724: double-strand break repair via homologous recombination, GO:0000781: chromosome, telomeric region, GO:0000794: condensed nuclear chromosome, GO:0003676: nucleic acid binding, GO:0003677: DNA binding, GO:0003690: double-stranded DNA binding, GO:0003697: single-stranded DNA binding, GO:0005634: nucleus, GO:0005662: DNA replication fact…		21.8769	2.58e-05	2.19039
1777461_at	S. cerevisiae YJR122W GEN=CAF17 DB_XREF=GI:6322582 SEG=NC_001142:+649691,651184 DEF=CCR4 associated factor NOTE=Caf17p; go_component: mitochondrion [goid GO:0005739] [evidence IDA] [pmid 14562095]; go_function: molecular_function unknown [goid GO:0005554] [evidence ND]; go_process: biological_process unknown [goid GO:0000004] [evidence ND]	IBA57	10	649770	10710427, 12161108, 14562095, 14734555, 15776236, 16118188, 16823961, 18086897	GO:0003674: molecular_function, GO:0005739: mitochondrion, GO:0005739: mitochondrion, GO:0005759: mitochondrial matrix, GO:0016226: iron-sulfur cluster assembly, GO:0016740: transferase activity		12.1395	0.000264214	2.19645
1770543_at	S. cerevisiae YCR023C GEN=HSP30 DB_XREF=GI:10383787 SEG=NC_001135:-158533,160368 DEF=Hypothetical ORF NOTE=Ycr023cp; go_component: cellular_component unknown [goid GO:0008372] [evidence ND]; go_function: molecular_function unknown [goid GO:0005554] [evidence ND]; go_process: biological_process unknown [goid GO:0000004] [evidence ND]	HSP30	3	-160369	1574926, 12562762, 12684875	GO:0000329: membrane of vacuole with cell cycle-correlated morphology, GO:0003674: molecular_function, GO:0005215: transporter activity, GO:0006810: transport, GO:0008150: biological_process, GO:0015520: tetracycline:hydrogen antiporter activity, GO:0015904: tetracycline transport, GO:0016020: membrane, GO:0016021: integral to membrane, GO:0046677: response to antibiotic		15.7131	9.58e-05	2.25604
1772496_at	S. cerevisiae YPR128C GEN=ANT1 DB_XREF=GI:6325385 SEG=NC_001148:-791212,792198 DEF=adenine nucleotide transporter NOTE=Ant1p; go_component: cytoplasm [goid GO:0005737] [evidence IDA] [pmid 11914276]; go_component: integral to peroxisomal membrane [goid GO:0005779] [evidence IDA] [pmid 11566870]; go_function: adenine nucleotide transporter activity [goid GO:0000295] [evidence IMP] [pmid 11390660];…	ANT1	16	-792200	9178508, 10077615, 10930523, 11390660, 11566870, 12071844, 12171066, 12445829, 12697341, 15219179, 15316083, 15879519, 15964806, 16118182, 16132231, 16706721, 16844075	GO:0000295: adenine nucleotide transmembrane transporter activity, GO:0000295: adenine nucleotide transmembrane transporter activity, GO:0005488: binding, GO:0005737: cytoplasm, GO:0005743: mitochondrial inner membrane, GO:0005777: peroxisome, GO:0005778: peroxisomal membrane, GO:0005779: integral to peroxisomal membrane, GO:0006635: fatty acid beta-oxidation, GO:0006635: fatty acid beta-oxidatio…		34.6745	4.13e-06	2.26625
1770279_at	S. cerevisiae YIR034C GEN=LYS1 DB_XREF=GI:6322225 SEG=NC_001141:-419612,420733 DEF=saccharopine dehydrogenase NOTE=Lys1p; go_component: cytoplasm [goid GO:0005737] [evidence IDA] [pmid 11914276]; go_component: peroxisome [goid GO:0005777] [evidence IDA] [pmid 10077615]; go_function: saccharopine dehydrogenase (NAD+, L-lysine-forming) activity [goid GO:0004754] [evidence TAS] [pmid 3928261]; go_pr…	LYS1	9	-420733	172502, 339064, 351388, 372549, 378997, 385448, 388212, 418069, 778607, 782552, 786779, 786780, 1429460, 1541560, 1639260, 2178788, 2509661, 2653960, 2688926, 3045517, 3123231, 3131305, 3928261, 3939712, 4153777, 4287986, 4318475, 4339117, 4604238, 5128332, 5900603, 6429126, 6769500, 6783070, 6821248, 6985909, 7021257, 7927784, 9426595, 9539417, 9990050, 10077615, 10521527, 10714900, 10940301, 11…	GO:0003824: catalytic activity, GO:0004754: saccharopine dehydrogenase (NAD+, L-lysine-forming) activity, GO:0004754: saccharopine dehydrogenase (NAD+, L-lysine-forming) activity, GO:0005488: binding, GO:0005737: cytoplasm, GO:0005737: cytoplasm, GO:0008152: metabolic process, GO:0008652: amino acid biosynthetic process, GO:0009085: lysine biosynthetic process, GO:0016491: oxidoreductase activity…	00300: Lysine biosynthesis, 00310: Lysine degradation	14.481	0.000132213	2.27925
1773892_at	S. cerevisiae YNL119W GEN=NCS2 DB_XREF=GI:6324209 SEG=NC_001146:+401040,402521 DEF=plays a role in invasive growth NOTE=Ncs2p; go_component: cytoplasm [goid GO:0005737] [evidence IDA] [pmid 14562095]; go_function: molecular_function unknown [goid GO:0005554] [evidence ND]; go_process: biological_process unknown [goid GO:0000004] [evidence ND]	NCS2	14	401042	10618406, 10953080, 11743205, 11921089, 12686605, 14551258, 14562095, 14570984, 14671320, 14764870, 16544271, 17018299, 17151231	GO:0001403: invasive growth in response to glucose limitation, GO:0003674: molecular_function, GO:0005737: cytoplasm, GO:0006464: protein modification process, GO:0007124: pseudohyphal growth, GO:0042254: ribosome biogenesis and assembly		12.9642	0.000204235	2.40027
1772249_at	S. cerevisiae YJR118C GEN=ILM1 DB_XREF=GI:6322578 SEG=NC_001142:-643405,644016 DEF=Protein of unknown function NOTE=Ilm1p; go_component: endoplasmic reticulum [goid GO:0005783] [evidence IDA] [pmid 14562095]; go_function: molecular_function unknown [goid GO:0005554] [evidence ND]; go_process: biological_process unknown [goid GO:0000004] [evidence ND]	ILM1	10	-644095	10628851, 11743205, 14562095, 14764870, 15388447, 16118188, 17107617, 17151231, 18224659	GO:0000002: mitochondrial genome maintenance, GO:0003674: molecular_function, GO:0005783: endoplasmic reticulum, GO:0005783: endoplasmic reticulum, GO:0005789: endoplasmic reticulum membrane, GO:0016020: membrane, GO:0016021: integral to membrane		15.7557	9.48e-05	2.45147
1771009_at	S. cerevisiae YHR113W GEN=UBA4 DB_XREF=GI:6321905 SEG=NC_001140:+336339,337811 DEF=Hypothetical ORF NOTE=Yhr113wp; go_component: cytoplasm [goid GO:0005737] [evidence IDA] [pmid 14562095]; go_component: vacuole (sensu Fungi) [goid GO:0000324] [evidence ISS] [pmid 8091229]; go_function: aminopeptidase activity [goid GO:0004177] [evidence ISS] [pmid 8091229]; go_process: biological_process unknown …	UBA4	8	336340	8091229, 11914276, 14562095, 15606766, 16367759, 16702403	GO:0004177: aminopeptidase activity, GO:0005737: cytoplasm, GO:0005737: cytoplasm, GO:0005773: vacuole, GO:0005840: ribosome, GO:0006508: proteolysis, GO:0006508: proteolysis, GO:0008233: peptidase activity, GO:0008237: metallopeptidase activity, GO:0008270: zinc ion binding, GO:0016787: hydrolase activity, GO:0042576: aspartyl aminopeptidase activity, GO:0042576: aspartyl aminopeptidase activity…		24.4698	1.66e-05	2.4569
1771788_at	S. cerevisiae YAL007C GEN=ERP2 DB_XREF=GI:6319312 SEG=NC_001133:-137702,138349 DEF=Protein that forms a heterotrimeric complex with Erp1p, Emp24p, and Erv25p; member, along with Emp24p and Erv25p, of the p24 family involved in ER to Golgi transport and localized to COPII-coated vesicles NOTE=Erp2p; go_component: COPII-coated vesicle [goid GO:0030138] [evidence IDA] [pmid 11157978]; go_function: m…	ERP2	1	-138347	10359606, 10737764, 10760248, 11157978, 11560939, 12270902, 12524434, 12941277, 16107716, 17078969	GO:0003674: molecular_function, GO:0005783: endoplasmic reticulum, GO:0005789: endoplasmic reticulum membrane, GO:0006810: transport, GO:0006888: ER to Golgi vesicle-mediated transport, GO:0015031: protein transport, GO:0016020: membrane, GO:0016021: integral to membrane, GO:0016192: vesicle-mediated transport, GO:0030134: ER to Golgi transport vesicle		20.0777	3.63e-05	2.52871
1771633_at	S. cerevisiae YPR191W GEN=QCR2 DB_XREF=GI:6325449 SEG=NC_001148:+919375,920481 DEF=40 kDa ubiquinol cytochrome-c reductase core protein 2 NOTE=Qcr2p; go_component: mitochondrion [goid GO:0005739] [evidence IDA] [pmid 11914276]; go_component: respiratory chain complex III (sensu Eukarya) [goid GO:0005750] [evidence IDA] [pmid 10873857]; go_function: ubiquinol-cytochrome-c reductase activity [goid …	QCR2	16	919377	171256, 1406632, 2163487, 2167771, 2540835, 2544586, 2547763, 2826438, 2842335, 2844766, 3028797, 3036818, 3036820, 4309989, 4358612, 6088503, 6282857, 6294076, 6309810, 9030521, 9478928, 10449761, 10531315, 10692548, 10764779, 10873857, 10971589, 11148026, 11245784, 11700316, 12377760, 12429834, 12782631, 12788490, 12791689, 14576278, 14670947, 15039445, 15292198, 15652485, 15659551, 16118182, 1…	GO:0003824: catalytic activity, GO:0004222: metalloendopeptidase activity, GO:0005739: mitochondrion, GO:0005739: mitochondrion, GO:0005743: mitochondrial inner membrane, GO:0005746: mitochondrial respiratory chain, GO:0005750: mitochondrial respiratory chain complex III, GO:0006122: mitochondrial electron transport, ubiquinol to cytochrome c, GO:0006508: proteolysis, GO:0006810: transport, GO:00…	00190: Oxidative phosphorylation	14.6592	0.000125996	2.54969
1775982_at	S. cerevisiae YHR045W GEN=DOG1 DB_XREF=GI:6321835 SEG=NC_001140:+195543,197225 DEF=Hypothetical ORF NOTE=Yhr045wp; go_component: endoplasmic reticulum [goid GO:0005783] [evidence IDA] [pmid 14562095]; go_function: molecular_function unknown [goid GO:0005554] [evidence ND]; go_process: biological_process unknown [goid GO:0000004] [evidence ND]	DOG1	8	195544	14534306, 14562095, 14661025, 15579677	GO:0003674: molecular_function, GO:0005783: endoplasmic reticulum, GO:0008150: biological_process, GO:0016020: membrane, GO:0016021: integral to membrane		13.2008	0.000190246	2.57132
1776507_at	S. cerevisiae YOR301W GEN=RAX1 DB_XREF=GI:6324876 SEG=NC_001147:+880961,882268 DEF=A rax1 mutation converts the budding pattern of an axl1 null mutant from bipolar to axial. NOTE=Rax1p; go_component: cellular_component unknown [goid GO:0008372] [evidence ND]; go_function: molecular_function unknown [goid GO:0005554] [evidence ND]; go_process: bud site selection [goid GO:0000282] [evidence IGI] [p…	RAX1	15	880963	9153758, 10407273, 11110666, 14980713, 15356260, 16467472, 16467474, 16820445, 17347519, 17581861	GO:0000282: cellular bud site selection, GO:0003674: molecular_function, GO:0004871: signal transducer activity, GO:0005886: plasma membrane, GO:0005934: cellular bud tip, GO:0005935: cellular bud neck, GO:0005935: cellular bud neck, GO:0007049: cell cycle, GO:0016020: membrane, GO:0016021: integral to membrane, GO:0016021: integral to membrane, GO:0051301: cell division		12.9257	0.000206632	2.76462
1777168_at	S. cerevisiae YOR196C GEN=LIP5 DB_XREF=GI:6324770 SEG=NC_001147:-715593,716837 DEF=Involved in lipoic acid metabolism NOTE=Lip5p; go_component: mitochondrion [goid GO:0005739] [evidence IDA] [pmid 14562095]; go_function: catalytic activity [goid GO:0003824] [evidence IMP,ISS] [pmid 8349643]; go_process: fatty acid metabolism [goid GO:0006631] [evidence IMP] [pmid 8349643]	LIP5	15	-716838	8349643, 9808738, 11124703, 14576278, 15213808, 15652485, 16823961, 18086897		00785: Lipoic acid metabolism IRON-SULFUR CLUSTER BINDING	13.988	0.000151521	2.84068
1769973_at	S. cerevisiae YGR108W GEN=CLB1 DB_XREF=GI:6321545 SEG=NC_001139:+703638,705053 DEF=Involved in mitotic induction NOTE=Clb1p; go_component: nucleus [goid GO:0005634] [evidence IDA] [pmid 14562095]; go_function: cyclin-dependent protein kinase regulator activity [goid GO:0016538] [evidence TAS]; go_process: G2 M transition of mitotic cell cycle [goid GO:0000086] [evidence IGI,IMP,ISS] [pmid 1427070…	CLB1	7	703640	1387566, 1427070, 1849457, 1849458, 7498766, 7565744, 7622567, 7647566, 7672594, 7730408, 7800043, 7954792, 8020094, 8103939, 8253070, 8319908, 8388545, 8402888, 8449978, 8455600, 8491189, 8507488, 8566747, 8574583, 8654974, 8666235, 8744951, 8918881, 8922282, 9024629, 9123966, 9296491, 9442875, 9566876, 9632794, 9660952, 9677190, 9734354, 9738503, 9742092, 9763426, 9841670, 10207056, 10329618, 1…	GO:0000079: regulation of cyclin-dependent protein kinase activity, GO:0000086: G2/M transition of mitotic cell cycle, GO:0000086: G2/M transition of mitotic cell cycle, GO:0000086: G2/M transition of mitotic cell cycle, GO:0005634: nucleus, GO:0005634: nucleus, GO:0005737: cytoplasm, GO:0007049: cell cycle, GO:0007067: mitosis, GO:0008315: meiotic G2/MI transition, GO:0008315: meiotic G2/MI tran…	04111: Cell cycle - yeast	14.8115	0.000120969	2.8784
1779541_at	S. cerevisiae YCL036W GEN=GFD2 DB_XREF=GI:6319813 SEG=NC_001135:+59026,60726 DEF=Protein of unknown function, identified as a high-copy suppressor of a dbp5 mutation NOTE=Gfd2p; go_component: cellular_component unknown [goid GO:0008372] [evidence ND]; go_function: molecular_function unknown [goid GO:0005554] [evidence ND]; go_process: biological_process unknown [goid GO:0000004] [evidence ND]	GFD2	3	59026	12686617	GO:0003674: molecular_function, GO:0003676: nucleic acid binding, GO:0005575: cellular_component, GO:0008150: biological_process		21.4645	2.79e-05	2.98795
1772371_at	S. cerevisiae YJL048C GEN=MTR4 DB_XREF=GI:6322413 SEG=NC_001142:-347363,348553 DEF=Protein of unknown function; green fluorescent protein (GFP)-fusion protein localizes to the nuclear periphery NOTE=Yjl048cp	UBX6	10	-348632	10407277, 11243799, 12871953, 14562095, 14755638, 15258615	GO:0003674: molecular_function, GO:0005634: nucleus, GO:0006511: ubiquitin-dependent protein catabolic process, GO:0006512: ubiquitin cycle, GO:0030435: sporulation		17.9507	5.66e-05	3.01365
1770858_at	S. cerevisiae YFR033C GEN=QCR6 DB_XREF=GI:14318558 SEG=NC_001138:-224314,224757 DEF=ubiquinol-cytochrome c oxidoreductase subunit 6 (17 kDa) NOTE=Qcr6p; go_component: mitochondrion [goid GO:0005739] [evidence IDA] [pmid 11914276]; go_component: respiratory chain complex III (sensu Eukarya) [goid GO:0005750] [evidence IDA] [pmid 10873857]; go_function: ubiquinol-cytochrome-c reductase activity [go…	QCR6	6	-224757	171256, 1651316, 2163487, 2170363, 2540835, 2826438, 2842335, 2844766, 3036818, 3036820, 4309989, 4358612, 6088503, 6282857, 6294076, 6309810, 6329732, 7670463, 7730379, 8138552, 8175712, 8288589, 8686381, 8983020, 9148960, 9478928, 10338132, 10449761, 10531315, 10692548, 10764779, 10873857, 10971589, 11148026, 11245784, 11700316, 12377760, 12782631, 12788490, 12791689, 14561769, 14576278, 146709…	GO:0005739: mitochondrion, GO:0005739: mitochondrion, GO:0005743: mitochondrial inner membrane, GO:0005746: mitochondrial respiratory chain, GO:0005750: mitochondrial respiratory chain complex III, GO:0006122: mitochondrial electron transport, ubiquinol to cytochrome c, GO:0006122: mitochondrial electron transport, ubiquinol to cytochrome c, GO:0006810: transport, GO:0008121: ubiquinol-cytochrome…	00190: Oxidative phosphorylation	16.9745	7.06e-05	3.03921
1775076_at	S. cerevisiae YNL072W GEN=RNH201 DB_XREF=GI:6324257 SEG=NC_001146:+490316,491239 DEF=Ribonuclease H2 catalytic subunit, removes RNA primers during Okazaki fragment synthesis; cooperates with Rad27p nuclease NOTE=Rnh201p; go_component: nucleus [goid GO:0005634] [evidence IDA] [pmid 11029655]; go_function: ribonuclease H activity [goid GO:0004523] [evidence ISS] [pmid 9462832]; go_process: DNA repl…	RNH201	14	490318	9462832, 9759502, 9829929, 10567561, 10649453, 10982888, 11029655, 12065432, 12475934, 14734815, 14764870, 15870279	GO:0003676: nucleic acid binding, GO:0003723: RNA binding, GO:0004518: nuclease activity, GO:0004519: endonuclease activity, GO:0004523: ribonuclease H activity, GO:0004523: ribonuclease H activity, GO:0004523: ribonuclease H activity, GO:0005634: nucleus, GO:0005634: nucleus, GO:0005737: cytoplasm, GO:0006260: DNA replication, GO:0016070: RNA metabolic process, GO:0016787: hydrolase activity, GO…		32.351	5.44e-06	3.10587
1780046_at	S. cerevisiae YBR158W GEN=AMN1 DB_XREF=GI:6319634 SEG=NC_001134:+556505,558154 DEF=Involved in daughter cell separation and Chromosome STability NOTE=Amn1p; go_component: bud [goid GO:0005933] [evidence IDA] [pmid 12628189]; go_component: cytoplasm [goid GO:0005737] [evidence IDA] [pmid 12628189]; go_component: nucleus [goid GO:0005634] [evidence IDA] [pmid 12628189]; go_function: protein binding…	AMN1	2	556543	7483850, 10454593, 10628851, 11309124, 12112240, 12628189, 12897782, 15604142, 16079183, 16121257	GO:0001100: negative regulation of exit from mitosis, GO:0001100: negative regulation of exit from mitosis, GO:0005515: protein binding, GO:0005634: nucleus, GO:0005634: nucleus, GO:0005737: cytoplasm, GO:0005737: cytoplasm, GO:0005933: cellular bud, GO:0007049: cell cycle, GO:0007067: mitosis, GO:0007093: mitotic cell cycle checkpoint, GO:0051301: cell division		11.3408	0.000344663	3.12532
1770848_at	S. cerevisiae YKL191W GEN=DPH2 DB_XREF=GI:6322657 SEG=NC_001143:+81040,82644 DEF=Protein of unknown function, involved in diphtheria toxicity and diphthamide biosynthesis, not essential for viability NOTE=Dph2p; go_component: cytoplasm [goid GO:0005737] [evidence IDA] [pmid 14562095]; go_function: molecular_function unknown [goid GO:0005554] [evidence ND]; go_process: peptidyl-diphthamide biosynt…	DPH2	11	81040	8394042, 8406038, 12940988, 14562095, 15485916, 15661533, 16544271	GO:0003674: molecular_function, GO:0005737: cytoplasm, GO:0005737: cytoplasm, GO:0017183: peptidyl-diphthamide biosynthetic process from peptidyl-histidine, GO:0042254: ribosome biogenesis and assembly		32.7942	5.16e-06	3.20052
1779160_at	S. cerevisiae YLR220W GEN=CCC1 DB_XREF=GI:6323249 SEG=NC_001144:+576827,577795 DEF=Functions in the homeostasis of both calcium and manganese ions NOTE=Ccc1p; go_component: Golgi apparatus [goid GO:0005794] [evidence IDA] [pmid 8866476]; go_component: membrane fraction [goid GO:0005624] [evidence ISS] [pmid 7941738]; go_function: molecular_function unknown [goid GO:0005554] [evidence ND]; go_proc…	CCC1	12	576827	7941738, 8668190, 8866476, 10713071, 11274415, 11390404, 12411429, 15123701, 15161905, 15652485, 16002642, 16709200, 16760462, 17028341, 17082767, 17603109, 17681937, 18070921	GO:0000329: membrane of vacuole with cell cycle-correlated morphology, GO:0005384: manganese ion transmembrane transporter activity, GO:0005624: membrane fraction, GO:0005773: vacuole, GO:0005774: vacuolar membrane, GO:0005794: Golgi apparatus, GO:0006828: manganese ion transport, GO:0006874: cellular calcium ion homeostasis, GO:0006874: cellular calcium ion homeostasis, GO:0006879: cellular iron…		24.5033	1.65e-05	3.36044
1777238_at	S. cerevisiae YGR174C GEN=CBP4 DB_XREF=GI:6321613 SEG=NC_001139:-845896,846408 DEF=Essential for the expression and activity of ubiquinol-cytochrome c reductase NOTE=Cbp4p; go_component: mitochondrial membrane [goid GO:0005740] [evidence TAS] [pmid 8811190]; go_function: molecular_function unknown [goid GO:0005554] [evidence TAS] [pmid 8811190]; go_process: protein complex assembly [goid GO:00064…	CBP4	7	-846410	2088182, 8063753, 11522252, 14576278, 15759116, 16823961, 17351896	GO:0003674: molecular_function, GO:0005739: mitochondrion, GO:0005739: mitochondrion, GO:0005743: mitochondrial inner membrane, GO:0016020: membrane, GO:0016021: integral to membrane, GO:0032592: integral to mitochondrial membrane, GO:0033108: mitochondrial respiratory chain complex assembly		11.3059	0.000348832	3.41398
1779892_at	S. cerevisiae YPR167C GEN=MET16 DB_XREF=GI:6325425 SEG=NC_001148:-876841,877626 DEF=3 -phosphoadenylsulfate reductase, reduces 3 -phosphoadenylyl sulfate to adenosine-3 ,5 -bisphosphate and free sulfite using reduced thioredoxin as cosubstrate, involved in sulfate assimilation and methionine metabolism NOTE=Met16p; go_component: intracellular [goid GO:0005622] [evidence TAS] [pmid 12406228]; go_f…	MET16	16	-877628	197388, 199574, 1101032, 1549123, 2203779, 3060034, 4392601, 7770049, 7891681, 8035802, 9171357, 9799240, 10637232, 10975521, 11057445, 11070082, 11921096, 12406228, 12958213, 14636589, 14970391, 15007107, 15506991, 15575969, 15949446, 15950549, 16234568, 16335538, 16436428, 16473851, 16881685, 16952051, 16969341, 17327492, 17352532, 17360619, 17605133, 17622533	GO:0000103: sulfate assimilation, GO:0004604: phosphoadenylyl-sulfate reductase (thioredoxin) activity, GO:0004604: phosphoadenylyl-sulfate reductase (thioredoxin) activity, GO:0005622: intracellular, GO:0005737: cytoplasm, GO:0006555: methionine metabolic process, GO:0008152: metabolic process, GO:0008652: amino acid biosynthetic process, GO:0009086: methionine biosynthetic process, GO:0016491: …	00920: Sulfur metabolism	15.8177	9.33e-05	3.72792
1771171_at	S. cerevisiae YHR072W GEN=ERG7 DB_XREF=GI:6321863 SEG=NC_001140:+239099,241294 DEF=Lanosterol synthase, an essential enzyme that catalyzes the cyclization of squalene 2,3-epoxide, a step in ergosterol biosynthesis NOTE=Erg7p; go_component: endoplasmic reticulum [goid GO:0005783] [evidence TAS]; go_component: lipid particle [goid GO:0005811] [evidence IDA] [pmid 10515935]; go_component: plasma mem…	ERG7	8	239100	200835, 387751, 1501233, 1731628, 2185141, 2681155, 3042783, 3059715, 3301810, 3528131, 3891725, 6339498, 7503554, 7791529, 7791530, 7810997, 8041797, 8134375, 8434952, 8486282, 8561481, 8597586, 8604986, 8655142, 10209263, 10224154, 10478925, 10515935, 10998572, 11706015, 12545388, 12842197, 15155725, 15157604, 15522820, 15590813, 15652485, 15691023, 15915534, 15917573, 15951236, 16135527, 16155…	GO:0000250: lanosterol synthase activity, GO:0000250: lanosterol synthase activity, GO:0003824: catalytic activity, GO:0005783: endoplasmic reticulum, GO:0005783: endoplasmic reticulum, GO:0005789: endoplasmic reticulum membrane, GO:0005811: lipid particle, GO:0005811: lipid particle, GO:0005886: plasma membrane, GO:0006694: steroid biosynthetic process, GO:0006696: ergosterol biosynthetic proces…	00100: Biosynthesis of steroids	23.4786	1.95e-05	3.7536
1769834_at	S. cerevisiae YOR025W GEN=HST3 DB_XREF=GI:6324599 SEG=NC_001147:+378218,379561 DEF=Homolog of SIR2 NOTE=Hst3p; go_component: nucleus [goid GO:0005634] [evidence IC] [pmid 12242223]; go_function: DNA binding [goid GO:0003677] [evidence ISS] [pmid 7498786]; go_process: chromatin silencing at telomere [goid GO:0006348] [evidence IGI] [pmid 7498786]; go_process: short-chain fatty acid metabolism [goi…	HST3	15	378219	7498786, 8810037, 8982452, 10512858, 10841563, 11226170, 11743205, 11752457, 12242223, 12270902, 12496357, 12618394, 12972620, 14764870, 14979016, 15578928, 15755922, 16153738, 16321968, 16487579, 16815704, 17106263, 17172838, 17711561, 17977840, 18085829	GO:0003677: DNA binding, GO:0003677: DNA binding, GO:0004407: histone deacetylase activity, GO:0005634: nucleus, GO:0005634: nucleus, GO:0005677: chromatin silencing complex, GO:0005737: cytoplasm, GO:0006342: chromatin silencing, GO:0006348: chromatin silencing at telomere, GO:0006350: transcription, GO:0006355: regulation of transcription, DNA-dependent, GO:0006476: protein amino acid deacetyla…		25.425	1.42e-05	3.77192
1776034_at	S. cerevisiae YGR038W GEN=ORM1 DB_XREF=GI:6321475 SEG=NC_001139:+560684,561352 DEF=Evolutionarily conserved protein with similarity to Orm2p, required for resistance to agents that induce the unfolded protein response; human ortholog is located in the endoplasmic reticulum NOTE=Orm1p; go_component: endoplasmic reticulum [goid GO:0005783] [evidence IDA] [pmid 14562095]; go_function: molecular_func…	ORM1	7	560686	12093374, 14562095, 16943074	GO:0003674: molecular_function, GO:0005783: endoplasmic reticulum, GO:0006986: response to unfolded protein, GO:0006986: response to unfolded protein, GO:0016020: membrane, GO:0016021: integral to membrane		13.5401	0.000172201	3.8627
1775257_at	S. cerevisiae YBL045C GEN=COR1 DB_XREF=GI:6319426 SEG=NC_001134:-134108,135481 DEF=Core subunit of the ubiquinol-cytochrome c reductase complex (bc1 complex), which is a component of the mitochondrial inner membrane electron transport chain NOTE=Cor1p; go_component: respiratory chain complex III (sensu Eukarya) [goid GO:0005750] [evidence IDA] [pmid 3023384]; go_function: ubiquinol-cytochrome-c r…	COR1	2	-135519	171256, 1712295, 2163487, 2174874, 2445751, 2826438, 2842335, 3023384, 3036818, 3036820, 4309989, 4358612, 6088503, 6282857, 6294076, 6309810, 7813418, 7871888, 9478928, 9525912, 10531315, 10692548, 10760477, 10764779, 10873857, 10971589, 11148026, 11245784, 11700316, 11818335, 12377760, 12545388, 12782631, 12788490, 12791689, 14576278, 14670947, 15039445, 15066826, 15292198, 15652485, 16118182, …	GO:0003824: catalytic activity, GO:0004222: metalloendopeptidase activity, GO:0005739: mitochondrion, GO:0005739: mitochondrion, GO:0005743: mitochondrial inner membrane, GO:0005746: mitochondrial respiratory chain, GO:0005750: mitochondrial respiratory chain complex III, GO:0006508: proteolysis, GO:0006810: transport, GO:0008121: ubiquinol-cytochrome-c reductase activity, GO:0008270: zinc ion bi…	00190: Oxidative phosphorylation	21.4673	2.78e-05	3.87672
1774627_at	S. cerevisiae YER003C GEN=PMI40 DB_XREF=GI:6320839 SEG=NC_001137:-157735,159117 DEF=catalyzes the interconversion of fructose-6-P and mannose-6-P NOTE=Pmi40p; go_component: cytoplasm [goid GO:0005737] [evidence IDA] [pmid 14562095]; go_component: nucleus [goid GO:0005634] [evidence IDA] [pmid 14562095]; go_function: mannose-6-phosphate isomerase activity [goid GO:0004476] [evidence IDA] [pmid 801…	PMI40	5	-159117	1377774, 2002003, 4250748, 5653195, 7702743, 7785330, 8011630, 8026463, 8307007, 8448139, 8472892, 9873532, 10880465, 11359567, 11697049, 12112240, 14562095, 15005628, 15520001, 16418165, 17156023	GO:0000032: cell wall mannoprotein biosynthetic process, GO:0004476: mannose-6-phosphate isomerase activity, GO:0004476: mannose-6-phosphate isomerase activity, GO:0005634: nucleus, GO:0005737: cytoplasm, GO:0005737: cytoplasm, GO:0005975: carbohydrate metabolic process, GO:0006486: protein amino acid glycosylation, GO:0008270: zinc ion binding, GO:0009298: GDP-mannose biosynthetic process, GO:00…	00051: Fructose and mannose metabolism	26.6992	1.17e-05	4.18571
1775720_at	S. cerevisiae YML027W GEN=YOX1 DB_XREF=GI:6323614 SEG=NC_001145:+221406,222563 DEF=Homeodomain-containing transcriptional repressor, binds to Mcm1p and to early cell cycle boxes (ECBs) in the promoters of cell cycle-regulated genes expressed in M G1 phase; expression is cell cycle-regulated; potential Cdc28p substrate NOTE=Yox1p; go_component: nucleus [goid GO:0005634] [evidence IC] [pmid 1246463…	YOX1	13	221406	8096171, 10705372, 11206552, 12464632, 12464633, 12526763, 12788058, 14574415, 15262806, 15282802, 15965243, 16254148, 16278933, 16285853, 16880382, 17003135, 17668044	GO:0000083: G1/S-specific transcription in mitotic cell cycle, GO:0000122: negative regulation of transcription from RNA polymerase II promoter, GO:0000122: negative regulation of transcription from RNA polymerase II promoter, GO:0000122: negative regulation of transcription from RNA polymerase II promoter, GO:0003677: DNA binding, GO:0003677: DNA binding, GO:0003700: transcription factor activit…		13.4849	0.000174985	4.40357
1776998_at	S. cerevisiae YDL171C GEN=GLT1 DB_XREF=GI:6320030 SEG=NC_001136:-149204,155641 DEF=NAD(+)-dependent glutamate synthase (GOGAT), synthesizes glutamate from glutamine and alpha-ketoglutarate; with Gln1p, forms the secondary pathway for glutamate biosynthesis from ammonia; expression regulated by nitrogen source NOTE=Glt1p; go_component: cell [goid GO:0005623] [evidence IDA] [pmid 7047525]; go_funct…	GLT1	4	-155641	1348101, 1975578, 2687252, 3911003, 4362465, 7047525, 7836314, 8923741, 9287019, 9657994, 10640599, 10935936, 11278859, 11356843, 12902265, 12958213, 14554197, 14576278, 14648201, 16553884, 16672275, 16697062, 16823961, 16904075, 17021874, 17043906, 17243146, 17505823, 18032102, 18224659, 18227070	GO:0003824: catalytic activity, GO:0005506: iron ion binding, GO:0005739: mitochondrion, GO:0006537: glutamate biosynthetic process, GO:0006537: glutamate biosynthetic process, GO:0006541: glutamine metabolic process, GO:0006807: nitrogen compound metabolic process, GO:0008152: metabolic process, GO:0008652: amino acid biosynthetic process, GO:0010181: FMN binding, GO:0015930: glutamate synthase …	00251: Glutamate metabolism, 00910: Nitrogen metabolism IRON-SULFUR CLUSTER BINDING	14.0043	0.00015083	4.45892
1778270_at	S. cerevisiae YDL227C GEN=HO DB_XREF=GI:6319974 SEG=NC_001136:-46272,48032 DEF=Site-specific endonuclease required for gene conversion at the MAT locus (homothallic switching) through the generation of a ds DNA break; expression restricted to mother cells in late G1 as controlled by Swi4p-Swi6p, Swi5p and Ash1p NOTE=Hop; go_component: nucleus [goid GO:0005634] [evidence TAS] [pmid 10915865]; go_f…	HO	4	-48032	395020, 1093938, 1297332, 1313770, 1339306, 1386897, 1409658, 1465410, 1545810, 1551570, 1608450, 1647034, 1730413, 1732731, 1832336, 1832338, 1887218, 1922052, 1936990, 1944290, 1996088, 2004420, 2005783, 2065973, 2072912, 2139027, 2167175, 2178924, 2201678, 2233725, 2263626, 2406563, 2541914, 2558285, 2649246, 2668114, 2668534, 2673556, 2689885, 2821408, 2828162, 2841579, 3020559, 3025649, 3028…	GO:0000728: gene conversion at mating-type locus, DNA double-strand break formation, GO:0003677: DNA binding, GO:0004518: nuclease activity, GO:0004519: endonuclease activity, GO:0004519: endonuclease activity, GO:0005634: nucleus, GO:0005634: nucleus, GO:0007533: mating type switching, GO:0008270: zinc ion binding, GO:0016539: intein-mediated protein splicing, GO:0016787: hydrolase activity, GO:…		13.481	0.000175187	4.47086
1771073_at	S. cerevisiae YIR030C GEN=DCG1 DB_XREF=GI:6322221 SEG=NC_001141:-412033,412767 DEF=Protein of unknown function, expression is sensitive to nitrogen catabolite repression and regulated by Dal80p; contains transmembrane domain NOTE=Dcg1p; go_component: cellular_component unknown [goid GO:0008372] [evidence ND]; go_function: molecular_function unknown [goid GO:0005554] [evidence ND]; go_process: nit…	DCG1	9	-412767	1916277, 9169870, 9335584, 14657499, 15879519, 15951822, 16957246, 17308034	GO:0003674: molecular_function, GO:0005575: cellular_component, GO:0006807: nitrogen compound metabolic process		12.2681	0.000253543	5.08911
1773828_at	S. cerevisiae YNL066W GEN=SUN4 DB_XREF=GI:6324263 SEG=NC_001146:+501514,502776 DEF=Protein involved in the aging process. Related to glucanases. NOTE=Sun4p; go_component: cell wall (sensu Fungi) [goid GO:0009277] [evidence IDA] [pmid 11958935]; go_component: mitochondrial matrix [goid GO:0005759] [evidence TAS] [pmid 11958935]; go_function: glucosidase activity [goid GO:0015926] [evidence ISS] [p…	SUN4	14	501516	8533472, 9301021, 9748433, 10407277, 10462482, 10612745, 10683261, 10870102, 11958935, 12237854, 16467472, 16911514, 17124610, 17244705	GO:0000917: barrier septum formation, GO:0005576: extracellular region, GO:0005618: cell wall, GO:0005759: mitochondrial matrix, GO:0007005: mitochondrion organization and biogenesis, GO:0007047: cell wall organization and biogenesis, GO:0007049: cell cycle, GO:0009277: fungal-type cell wall, GO:0015926: glucosidase activity, GO:0051301: cell division		14.3816	0.000135846	5.14292
1772003_at	S. cerevisiae YNR050C GEN=LYS9 DB_XREF=GI:6324378 SEG=NC_001146:-714047,715387 DEF=Seventh step in lysine biosynthesis pathway NOTE=Lys9p; go_component: cytoplasm [goid GO:0005737] [evidence IDA] [pmid 14562095]; go_function: saccharopine dehydrogenase (NADP+, L-glutamate-forming) activity [goid GO:0004755] [evidence TAS] [pmid 3123231]; go_process: lysine biosynthesis, aminoadipic pathway [goid …	LYS9	14	-715390	767214, 773743, 1475183, 3045517, 3098733, 3123231, 3131025, 3928261, 3939712, 4380448, 5128332, 5900603, 6092852, 6429126, 8608930, 9038161, 9426595, 9520439, 10521527, 10714900, 11029074, 11717275, 14169151, 14748081, 15189996, 15899842, 16682459, 16943620, 17352532, 17615293, 17705828	GO:0003824: catalytic activity, GO:0004755: saccharopine dehydrogenase (NADP+, L-glutamate-forming) activity, GO:0004755: saccharopine dehydrogenase (NADP+, L-glutamate-forming) activity, GO:0005488: binding, GO:0005737: cytoplasm, GO:0008152: metabolic process, GO:0008652: amino acid biosynthetic process, GO:0009085: lysine biosynthetic process, GO:0016491: oxidoreductase activity, GO:0019878: l…	00300: Lysine biosynthesis, 00310: Lysine degradation	12.9472	0.00020529	5.34564
1775663_at	S. cerevisiae YJR137C GEN=ECM17 DB_XREF=GI:14318438 SEG=NC_001142:-678872,683200 DEF=Sulfite reductase beta subunit, involved in amino acid biosynthesis, transcription repressed by methionine NOTE=Ecm17p; go_component: cytoplasm [goid GO:0005737] [evidence IDA] [pmid 14562095]; go_component: sulfite reductase complex (NADPH) [goid GO:0009337] [evidence IDA,ISS] [pmid 9003798]; go_function: sulfit…	ECM17	10	-683279	1101032, 1479340, 1789001, 3896924, 4384979, 4384980, 4395131, 6751400, 6758853, 6758854, 7045086, 7574581, 8810060, 8962070, 9003798, 9335584, 11319255, 11921096, 12958213, 14465421, 14562095, 15201226, 15575969, 15579677, 15961492, 16234568, 16335538, 16952051, 16957246, 17351896, 17439666, 17622533	GO:0000103: sulfate assimilation, GO:0003824: catalytic activity, GO:0004783: sulfite reductase (NADPH) activity, GO:0004783: sulfite reductase (NADPH) activity, GO:0005506: iron ion binding, GO:0005737: cytoplasm, GO:0005737: cytoplasm, GO:0005737: cytoplasm, GO:0007047: cell wall organization and biogenesis, GO:0008152: metabolic process, GO:0008652: amino acid biosynthetic process, GO:0008652:…		14.704	0.000124491	5.80576
1773123_at	S. cerevisiae YBR243C GEN=ALG7 DB_XREF=GI:6319720 SEG=NC_001134:-705404,706750 DEF=UDP-N-acetyl-glucosamine-1-P transferase, transfers Glc-Nac-P from UDP-GlcNac to Dol-P in the ER in the first step of the dolichol pathway of protein asparagine-linked glycosylation; inhibited by tunicamycin NOTE=Alg7p; go_component: endoplasmic reticulum [goid GO:0005783] [evidence IC] [pmid 9878760]; go_function:…	ALG7	2	-706788	791682, 2167312, 2678101, 2847724, 2848842, 3031666, 6090393, 6096695, 6316322, 7641800, 7827405, 7873591, 7893167, 8472892, 8563151, 9089636, 9299404, 9451016, 9599310, 9878760, 9878828, 10080179, 11003550, 15665075, 15794922, 16155567, 16510493, 17024709, 17078969, 18178736	GO:0003975: UDP-N-acetylglucosamine-dolichyl-phosphate N-acetylglucosaminephosphotransferase activity, GO:0003975: UDP-N-acetylglucosamine-dolichyl-phosphate N-acetylglucosaminephosphotransferase activity, GO:0005783: endoplasmic reticulum, GO:0005783: endoplasmic reticulum, GO:0005789: endoplasmic reticulum membrane, GO:0006487: protein amino acid N-linked glycosylation, GO:0008963: phospho-N-ac…	00510: N-Glycan biosynthesis, 01030: Glycan structures - biosynthesis 1	17.7539	5.91e-05	5.91656
1776290_at	S. cerevisiae YIL158W GEN=BNR1 DB_XREF=GI:6322033 SEG=NC_001141:+46201,46815 DEF=Hypothetical ORF NOTE=Yil158wp; go_component: vacuole (sensu Fungi) [goid GO:0000324] [evidence IDA] [pmid 14562095]; go_function: molecular_function unknown [goid GO:0005554] [evidence ND]; go_process: biological_process unknown [goid GO:0000004] [evidence ND]	AIM20	9	46201	14562095, 16467472	GO:0000324: vacuole, cell cycle-correlated morphology, GO:0003674: molecular_function, GO:0008150: biological_process, GO:0016020: membrane, GO:0016021: integral to membrane		23.9623	1.8e-05	5.93889
1778296_at	S. cerevisiae YOL007C GEN=MDM12 DB_XREF=GI:6324567 SEG=NC_001147:-311342,312367 DEF=Appears to be a structural component of the chitin synthase 3 complex NOTE=Yol007cp; go_component: vacuole (sensu Fungi) [goid GO:0000324] [evidence IDA] [pmid 14562095]; go_function: molecular_function unknown [goid GO:0005554] [evidence ND]; go_process: biological_process unknown [goid GO:0000004] [evidence ND]	CSI2	15	-312368	12640040, 14562095, 15063773, 15282802, 16278933, 16467472	GO:0000324: vacuole, cell cycle-correlated morphology, GO:0003674: molecular_function, GO:0005935: cellular bud neck, GO:0008150: biological_process		14.2142	0.000142255	5.97143
1775534_at	S. cerevisiae YOR356W GEN=GDS1 DB_XREF=GI:6324932 SEG=NC_001147:+1007217,1009112 DEF=Hypothetical ORF NOTE=Yor356wp; go_component: mitochondrion [goid GO:0005739] [evidence IPI] [pmid 11502169]; go_component: mitochondrion [goid GO:0005739] [evidence IDA] [pmid 14576278]; go_function: oxidoreductase activity, acting on the CH-NH group of donors, quinone or similar compound as acceptor [goid GO:00…	GDS1	15	1007219	11502169, 14576278, 15652485, 15886332, 16823961	GO:0004174: electron-transferring-flavoprotein dehydrogenase activity, GO:0005506: iron ion binding, GO:0005739: mitochondrion, GO:0005739: mitochondrion, GO:0005739: mitochondrion, GO:0005743: mitochondrial inner membrane, GO:0006116: NADH oxidation, GO:0006810: transport, GO:0016020: membrane, GO:0016491: oxidoreductase activity, GO:0016649: oxidoreductase activity, acting on the CH-NH group of…		19.1442	4.39e-05	6.6058
1778368_at	S. cerevisiae YDR451C GEN=YHP1 DB_XREF=GI:6320659 SEG=NC_001136:-1361108,1362169 DEF=acts as a repressor at early cell cycle boxes (ECBs) to restrict their activity to the M G1 phase of the cell cycle. NOTE=Yhp1p; go_component: nuclear chromosome [goid GO:0000228] [evidence IDA] [pmid 10705372]; go_function: specific RNA polymerase II transcription factor activity [goid GO:0003704] [evidence IEP,…	YHP1	4	-1362173	10705372, 11097841, 11206552, 12464632, 12464633, 12526763, 14570984, 15965243, 16233000, 16285853, 16362914, 16467477, 16880382, 16912276, 17003135	GO:0000083: G1/S-specific transcription in mitotic cell cycle, GO:0000122: negative regulation of transcription from RNA polymerase II promoter, GO:0000122: negative regulation of transcription from RNA polymerase II promoter, GO:0000122: negative regulation of transcription from RNA polymerase II promoter, GO:0000122: negative regulation of transcription from RNA polymerase II promoter, GO:00002…		20.0159	3.68e-05	6.79699
1777846_at	S. cerevisiae YBL002W GEN=HTB2 DB_XREF=GI:6319471 SEG=NC_001134:+236457,236852 DEF=Histone H2B (HTB1 and HTB2 code for nearly identical proteins) NOTE=Htb2p; go_component: nuclear nucleosome [goid GO:0000788] [evidence TAS] [pmid 2275823]; go_function: DNA binding [goid GO:0003677] [evidence TAS] [pmid 2275823]; go_process: chromatin assembly disassembly [goid GO:0006333] [evidence TAS] [pmid 227…	HTB2	2	236495	1312335, 1406694, 2201678, 2247060, 2275823, 2847314, 2850263, 3123916, 3316978, 3510079, 3518945, 3547077, 6360379, 6751560, 7006833, 7016339, 7016340, 7024912, 7958921, 7972003, 8017102, 8035801, 8183346, 8349647, 8655644, 8670902, 8849886, 9055075, 9179300, 9256430, 9497395, 9610403, 9677190, 9844638, 9878065, 9929381, 10074402, 10436015, 10458604, 10579938, 10751405, 10777603, 10859162, 11309…	GO:0000786: nucleosome, GO:0000788: nuclear nucleosome, GO:0003677: DNA binding, GO:0003677: DNA binding, GO:0005634: nucleus, GO:0005694: chromosome, GO:0006333: chromatin assembly or disassembly, GO:0006334: nucleosome assembly		18.8631	4.65e-05	6.83912
1775737_at	S. cerevisiae YER156C GEN=BEM2 DB_XREF=GI:6321004 SEG=NC_001137:-483320,484336 DEF=Hypothetical ORF NOTE=Yer156cp; go_component: cytoplasm [goid GO:0005737] [evidence IDA] [pmid 14562095]; go_component: nucleus [goid GO:0005634] [evidence IDA] [pmid 14562095]; go_function: molecular_function unknown [goid GO:0005554] [evidence ND]; go_process: biological_process unknown [goid GO:0000004] [evidenc…	BEM2	5	-484336	14562095, 15879519, 15886332	GO:0003674: molecular_function, GO:0005634: nucleus, GO:0005737: cytoplasm, GO:0008150: biological_process		19.4033	4.16e-05	6.93968
1775608_at	S. cerevisiae YEL024W GEN=RIP1 DB_XREF=GI:6320811 SEG=NC_001137:+107260,107907 DEF=oxidizes ubiquinol at center P in the protonmotive Q cycle mechanism, transferring one electron to cytochrome c1 and generating a low-potential ubisemiquinone anion which reduces the low-potential cytochrome b-566 heme group NOTE=Rip1p; go_component: respiratory chain complex III (sensu Eukarya) [goid GO:0005750] […	RIP1	5	107260	171256, 1318693, 1325905, 1327750, 1651936, 1657998, 2163487, 2168894, 2170131, 2537289, 2544586, 2645276, 2826438, 2842335, 2844766, 3036818, 3036820, 3036836, 4309989, 4358612, 6088503, 6282857, 6294076, 6309810, 7890675, 7913473, 8175712, 8394320, 8626405, 8663290, 8900149, 8999925, 9201979, 9381177, 9478928, 9535840, 9535897, 9565619, 10092599, 10449761, 10508156, 10531315, 10591527, 10692548…	GO:0005506: iron ion binding, GO:0005739: mitochondrion, GO:0005739: mitochondrion, GO:0005739: mitochondrion, GO:0005746: mitochondrial respiratory chain, GO:0005750: mitochondrial respiratory chain complex III, GO:0006122: mitochondrial electron transport, ubiquinol to cytochrome c, GO:0006810: transport, GO:0008121: ubiquinol-cytochrome-c reductase activity, GO:0008121: ubiquinol-cytochrome-c …	00190: Oxidative phosphorylation	11.4853	0.000328058	7.04568
1776125_at	S. cerevisiae YHR061C GEN=GIC1 DB_XREF=GI:6321852 SEG=NC_001140:-221535,222479 DEF=Gtpase-interacting component 1 NOTE=Gic1p; go_component: actin cap (sensu Fungi) [goid GO:0030478] [evidence IDA] [pmid 10652251]; go_component: bud neck [goid GO:0005935] [evidence IDA] [pmid 9367979]; go_component: bud tip [goid GO:0005934] [evidence IDA] [pmid 9367979]; go_component: incipient bud site [goid GO:…	GIC1	8	-222480	7493928, 9367979, 9367980, 9635407, 9736614, 10358031, 10639324, 10652251, 10679030, 11113198, 11359919, 11572776, 12589066, 12622721, 14734533, 14966276, 15090616, 15126618, 16157662, 16195350, 16371506, 16648583, 16816427, 17189484, 17507656, 17761883, 17914055	GO:0000131: incipient cellular bud site, GO:0005083: small GTPase regulator activity, GO:0005737: cytoplasm, GO:0005856: cytoskeleton, GO:0005934: cellular bud tip, GO:0005934: cellular bud tip, GO:0005935: cellular bud neck, GO:0005935: cellular bud neck, GO:0007096: regulation of exit from mitosis, GO:0007096: regulation of exit from mitosis, GO:0007120: axial cellular bud site selection, GO:00…		24.5752	1.63e-05	7.28563
1775235_at	S. cerevisiae YBL003C GEN=HTA2 DB_XREF=GI:6319470 SEG=NC_001134:-235359,235757 DEF=Histone H2A (HTA1 and HTA2 code for nearly identical proteins) NOTE=Hta2p; go_component: nuclear nucleosome [goid GO:0000788] [evidence TAS] [pmid 2275823]; go_function: DNA binding [goid GO:0003677] [evidence TAS] [pmid 2275823]; go_process: chromatin assembly disassembly [goid GO:0006333] [evidence TAS] [pmid 227…	HTA2	2	-235795	323847, 364416, 778847, 1312335, 1406694, 2199321, 2201678, 2201907, 2247060, 2275823, 2834270, 2847314, 2850263, 3123916, 3316978, 3510079, 3518945, 3547077, 6360213, 6751560, 6760202, 6760203, 7016339, 7016340, 7041122, 7044501, 7813418, 7972003, 8017102, 8035801, 8091860, 8417331, 8649361, 8649398, 8655644, 8670902, 8849886, 9055075, 9179300, 9256430, 9497395, 9610403, 9677190, 10074402, 10436…	GO:0000786: nucleosome, GO:0000788: nuclear nucleosome, GO:0003677: DNA binding, GO:0003677: DNA binding, GO:0005634: nucleus, GO:0005694: chromosome, GO:0006281: DNA repair, GO:0006281: DNA repair, GO:0006333: chromatin assembly or disassembly, GO:0006334: nucleosome assembly, GO:0006974: response to DNA damage stimulus		15.5761	9.92e-05	8.1224
1772791_at	S. cerevisiae YKR066C GEN=CCP1 DB_XREF=GI:6322919 SEG=NC_001143:-565755,566840 DEF=Cytochrome-c peroxidase NOTE=Ccp1p; go_component: mitochondrial intermembrane space [goid GO:0005758] [evidence TAS] [pmid 12417197]; go_component: mitochondrion [goid GO:0005739] [evidence IDA] [pmid 11914276]; go_function: cytochrome-c peroxidase activity [goid GO:0004130] [evidence IMP] [pmid 10589830]; go_proce…	CCP1	11	-566840	14138, 206550, 207699, 210187, 221487, 224028, 1334573, 1654930, 2154451, 2176836, 2545724, 2820983, 2832950, 2844231, 2981209, 2981558, 3024731, 3030433, 3034903, 3036864, 3040708, 5416671, 5908137, 6091738, 6260796, 6286684, 6290489, 6290492, 6294090, 6300084, 7547943, 7632697, 7632698, 8069633, 8264602, 8286338, 8384478, 8399235, 9136887, 9601073, 9866716, 10347154, 10589830, 10606521, 1097816…	GO:0004130: cytochrome-c peroxidase activity, GO:0004130: cytochrome-c peroxidase activity, GO:0004130: cytochrome-c peroxidase activity, GO:0004601: peroxidase activity, GO:0005506: iron ion binding, GO:0005739: mitochondrion, GO:0005739: mitochondrion, GO:0005758: mitochondrial intermembrane space, GO:0005758: mitochondrial intermembrane space, GO:0005759: mitochondrial matrix, GO:0006979: resp…		12.4431	0.000239863	8.67458
1777922_at	S. cerevisiae YNL300W GEN=RPL18B DB_XREF=GI:6324029 SEG=NC_001146:+65743,66051 DEF=Hypothetical ORF NOTE=Ynl300wp; go_component: cell wall (sensu Fungi) [goid GO:0009277] [evidence IDA] [pmid 10383953]; go_function: molecular_function unknown [goid GO:0005554] [evidence ND]; go_process: biological_process unknown [goid GO:0000004] [evidence ND]	RPL188	14	65744	9613572, 10383953, 10770760, 16254148, 16467472, 16911514, 17090923	GO:0003674: molecular_function, GO:0008150: biological_process, GO:0009277: fungal-type cell wall		12.3204	0.000249349	8.72507
1774947_at	S. cerevisiae YLR183C GEN=TOS4 DB_XREF=GI:6323212 SEG=NC_001144:-520545,522014 DEF=Transcription factor that binds to a number of promoter regions, particularly promoters of some genes involved in pheromone response and cell cycle; potential Cdc28p substrate; expression is induced in G1 by bound SBF NOTE=Tos4p; go_component: cytoplasm [goid GO:0005737] [evidence IDA] [pmid 14562095]; go_component…	TOS4	12	-522014	7482699, 11206552, 12464632, 14562095, 14574415, 14576278, 15282802, 15870279, 15965243, 16254148, 16278933, 16467472, 16823961, 17003135	GO:0000083: G1/S-specific transcription in mitotic cell cycle, GO:0003677: DNA binding, GO:0003700: transcription factor activity, GO:0003735: structural constituent of ribosome, GO:0005622: intracellular, GO:0005634: nucleus, GO:0005634: nucleus, GO:0005737: cytoplasm, GO:0005739: mitochondrion, GO:0005840: ribosome, GO:0006350: transcription, GO:0006355: regulation of transcription, DNA-depende…		22.5908	2.27e-05	9.56141
1777374_at	S. cerevisiae YGL009C GEN=LEU1 DB_XREF=GI:6321429 SEG=NC_001139:-476316,478655 DEF=LEU1 encodes the second enzyme in leucine biosynthesis. NOTE=Leu1p; go_component: cytosol [goid GO:0005829] [evidence TAS]; go_function: 3-isopropylmalate dehydratase activity [goid GO:0003861] [evidence TAS]; go_process: leucine biosynthesis [goid GO:0009098] [evidence TAS] [pmid 1126953]	LEU1	7	-478657	6456, 163818, 325387, 372044, 390306, 395411, 781528, 785224, 1126953, 1514328, 1840714, 1850099, 1882552, 1882553, 2181271, 2200955, 2420798, 2684789, 2693214, 2823102, 2841186, 2885723, 2897248, 3005867, 3013722, 3026892, 3042509, 3043190, 3045517, 3071717, 3282158, 3286249, 3294103, 3316228, 3329041, 3549446, 3896925, 4355481, 4371644, 4604238, 5724970, 5803902, 5900603, 5922535, 6323436, 6330…	GO:0003861: 3-isopropylmalate dehydratase activity, GO:0003861: 3-isopropylmalate dehydratase activity, GO:0005506: iron ion binding, GO:0005625: soluble fraction, GO:0008152: metabolic process, GO:0008652: amino acid biosynthetic process, GO:0009082: branched chain family amino acid biosynthetic process, GO:0009098: leucine biosynthetic process, GO:0009098: leucine biosynthetic process, GO:00093…	00290: Valine, leucine and isoleucine biosynthesis IRON-SULFUR CLUSTER BINDING	21.4972	2.77e-05	9.56893
1776968_at	S. cerevisiae YOR065W GEN=CYT1 DB_XREF=GI:6324639 SEG=NC_001147:+447440,448369 DEF=Cytochrome c1 NOTE=Cyt1p; go_component: mitochondrial electron transport chain [goid GO:0005746] [evidence TAS] [pmid 11279090]; go_component: mitochondrial inner membrane [goid GO:0005743] [evidence TAS] [pmid 11279090]; go_component: respiratory chain complex III (sensu Eukarya) [goid GO:0005750] [evidence IDA] […	CYT1	15	447441	171256, 1316998, 1334457, 1499554, 1656218, 2163487, 2822392, 2826438, 2842335, 2844766, 3036818, 3036820, 4309989, 4358612, 4358614, 5371020, 6088503, 6092058, 6282857, 6290490, 6290491, 6294076, 6296131, 6309810, 7043457, 7900416, 8710512, 9133743, 9430684, 9478928, 9755193, 9894911, 10449761, 10531315, 10608835, 10692548, 10764779, 10873857, 10971589, 11148026, 11245784, 11279090, 11700316, 12…	GO:0005506: iron ion binding, GO:0005739: mitochondrion, GO:0005739: mitochondrion, GO:0005743: mitochondrial inner membrane, GO:0005743: mitochondrial inner membrane, GO:0005746: mitochondrial respiratory chain, GO:0005746: mitochondrial respiratory chain, GO:0005750: mitochondrial respiratory chain complex III, GO:0006119: oxidative phosphorylation, GO:0006122: mitochondrial electron transport,…	00190: Oxidative phosphorylation	31.9965	5.69e-06	10.2277
1778319_at	S. cerevisiae YNL289W GEN=PCL1 DB_XREF=GI:6324040 SEG=NC_001146:+87895,88734 DEF=G(sub)1 cyclin that associates with PHO85 NOTE=Pcl1p; go_component: cyclin-dependent protein kinase holoenzyme complex [goid GO:0000307] [evidence TAS] [pmid 11602261]; go_function: cyclin-dependent protein kinase regulator activity [goid GO:0016538] [evidence TAS] [pmid 11602261]; go_process: cell cycle [goid GO:000…	PCL1	14	87897	1297332, 1334024, 1465410, 1832336, 7638897, 7891677, 7926774, 7973730, 7973731, 8212900, 8336937, 8387915, 8574579, 9032248, 9065400, 9123966, 9288741, 9593297, 9725902, 9843683, 10398601, 10567344, 10620010, 10692159, 10982385, 11139490, 11533240, 11572776, 11743205, 12077337, 12732146, 12788058, 14688790, 15082539, 15210110, 15598647, 16157662, 16254148, 16319894, 16330754, 16760462, 16916637,…	GO:0000079: regulation of cyclin-dependent protein kinase activity, GO:0000079: regulation of cyclin-dependent protein kinase activity, GO:0000080: G1 phase of mitotic cell cycle, GO:0000131: incipient cellular bud site, GO:0000307: cyclin-dependent protein kinase holoenzyme complex, GO:0005634: nucleus, GO:0005634: nucleus, GO:0005737: cytoplasm, GO:0007049: cell cycle, GO:0016538: cyclin-depend…	04111: Cell cycle - yeast	11.8902	0.00028654	10.801
1773548_at	S. cerevisiae YJR048W GEN=CYC1 DB_XREF=GI:6322508 SEG=NC_001142:+526249,526578 DEF=Cytochrome c, isoform 1; electron carrier of the mitochondrial intermembrane space that transfers electrons from ubiquinone-cytochrome c oxidoreductase to cytochrome c oxidase during cellular respiration NOTE=Cyc1p; go_component: mitochondrial intermembrane space [goid GO:0005758] [evidence IDA] [pmid 9866716]; go_…	CYC1	10	526328	13072, 14138, 66015, 165136, 165191, 173620, 174970, 178651, 182283, 185210, 186031, 189200, 189317, 197094, 202507, 206899, 207524, 209012, 210187, 211068, 217844, 220234, 220257, 222467, 222727, 225301, 227884, 231539, 385449, 1309759, 1310793, 1311391, 1314900, 1325384, 1327957, 1327959, 1334426, 1334573, 1336689, 1352851, 1369354, 1376596, 1406619, 1459452, 1508215, 1547497, 1549116, 1620103,…	GO:0005506: iron ion binding, GO:0005739: mitochondrion, GO:0005739: mitochondrion, GO:0005746: mitochondrial respiratory chain, GO:0005758: mitochondrial intermembrane space, GO:0005758: mitochondrial intermembrane space, GO:0006122: mitochondrial electron transport, ubiquinol to cytochrome c, GO:0006123: mitochondrial electron transport, cytochrome c to oxygen, GO:0006810: transport, GO:0009055…		63.411	3.7e-07	20.2883
